# Supplementary material for: Ethyl (E)-3-(6-methyl-4-oxo-4H-chromen-3-yl)prop-2-enoate
Source: Acta Crystallogr Sect E Struct Rep Online. 2012 Sep 19;68(Pt 10):o2948. doi: 10.1107/S1600536812038585 (PMC3470320; doi:10.1107/S1600536812038585)
Supplement: Supplementary file 1 [file e-68-o2948-sup1.cif]

##############################################################################
#                                                                            #
# This CIF contains the data in a paper accepted for publication in          #
# Acta Crystallographica Section E. It conforms to the requirements of       #
# Notes for Authors for Acta Crystallographica Section E, and has been       #
# peer reviewed under the auspices of the IUCr Commission on Journals.       #
#                                                                            #
# Full details of the Crystallographic Information File format               #
# are given in the paper "The Crystallographic Information File (CIF):       #
# a New Standard Archive File for Crystallography" by S. R. Hall, F. H.      #
# Allen and I. D. Brown [Acta Cryst. (1991), A47, 655-685].                  #
#                                                                            #
# The current version of the core CIF dictionary is obtainable from          #
# ftp://ftp.iucr.org/pub/cif_core.dic.                                       #
#                                                                            #
# Software is freely available for graphical display of the structure(s)     #
# in this CIF. For information consult the CIF software page                 #
# http://www.iucr.org/resources/cif/software.                                #
#                                                                            #
# This file may be used for bona fide research purposes within the           #
# scientific community so long as proper attribution is given to the journal # 
# article from which it was obtained.                                        #
#                                                                            #
##############################################################################
data_global
_audit_creation_method     'form.cif (version 2.0)'
_journal_data_validation_number     ?
_journal_date_recd_electronic     2012-08-30
_journal_date_accepted     2012-09-08
_journal_name_full     'Acta Crystallographica, Section E'
_journal_year     2012
_journal_volume     68
_journal_issue     10
_journal_page_first     o2948
_journal_page_last     o2948
_journal_paper_category     QO
_journal_paper_doi     10.1107/S1600536812038585
_journal_coeditor_code     HB6950
_publ_contact_author_name     'Yousuf, S. '
_publ_contact_author_address
;
      H.E.J. Research Institute of Chemistry,
      International Cenetr for Chemical and Biological Sciences,
      University of Karachi,
      Karachi 75270, Pakistan
;
_publ_contact_author_email     'dr.sammer.yousuf@gmail.com'
_publ_contact_author_fax     '+92-21 34819018-9'
_publ_contact_author_phone     '+92-21 34824924'
_publ_section_title
;
Ethyl (<i>E</i>)-3-(6-methyl-4-oxo-4<i>H</i>-chromen-3-yl)prop-2-enoate
;
loop_
    _publ_author_name
    _publ_author_footnote
    _publ_author_address
    'Sammer Yousuf' ?
;     H.E.J. Research Institute of Chemistry,
      International Center for Chemical and Biological Sciences,
      University of Karachi,
      Karachi 75270, Pakistan
;
    'Asma Mukhtar' ?
;     H.E.J. Research Institute of Chemistry,
      International Center for Chemical and Biological Sciences,
      University of Karachi,
      Karachi 75270, Pakistan
;
    'Nida Ambreen' ?
;     H.E.J. Research Institute of Chemistry,
      International Center for Chemical and Biological Sciences,
      University of Karachi,
      Karachi 75270, Pakistan
;
    'Syed Muhammad Saad' ?
;     H.E.J. Research Institute of Chemistry,
      International Center for Chemical and Biological Sciences,
      University of Karachi,
      Karachi 75270, Pakistan
;
    'Khalid M. Khan' ?
;     H.E.J. Research Institute of Chemistry,
      International Center for Chemical and Biological Sciences,
      University of Karachi,
      Karachi 75270, Pakistan
;
data_I
_audit_creation_method     SHELXL-97
_chemical_name_systematic
;
Ethyl (<i>E</i>)-3-(6-methyl-4-oxo-4<i>H</i>-chromen-3-yl)prop-2-enoate
;
_chemical_name_common     ?
_chemical_formula_moiety     'C15 H14 O4'
_chemical_formula_sum     'C15 H14 O4'
_chemical_formula_iupac     'C15 H14 O4'
_chemical_formula_weight     258.26
_chemical_melting_point     ?
_symmetry_cell_setting     monoclinic
_symmetry_space_group_name_H-M     'P 21/c'
loop_
    _symmetry_equiv_pos_as_xyz
    'x, y, z'
    '-x, y+1/2, -z+1/2'
    '-x, -y, -z'
    'x, -y-1/2, z-1/2'
_cell_length_a     13.8663(12)
_cell_length_b     12.3512(10)
_cell_length_c     7.6947(6)
_cell_angle_alpha     90.00
_cell_angle_beta     96.390(2)
_cell_angle_gamma     90.00
_cell_volume     1309.65(19)
_cell_formula_units_Z     4
_cell_measurement_reflns_used     1626
_cell_measurement_theta_min     2.96
_cell_measurement_theta_max     23.28
_cell_measurement_temperature     298(2)
_exptl_crystal_description     Block
_exptl_crystal_colour     Colourless
_exptl_crystal_size_max     0.34
_exptl_crystal_size_mid     0.25
_exptl_crystal_size_min     0.16
_exptl_crystal_density_diffrn     1.310
_exptl_crystal_density_meas     ?
_exptl_crystal_density_method     'not measured'
_exptl_crystal_F_000     544
_exptl_absorpt_coefficient_mu     0.095
_exptl_absorpt_correction_type     multi-scan
_exptl_absorpt_process_details     '(SADABS; Bruker, 2000)'
_exptl_absorpt_correction_T_min     0.9684
_exptl_absorpt_correction_T_max     0.9850
_exptl_special_details
;
;
_diffrn_ambient_temperature     298(2)
_diffrn_radiation_type     MoK\a
_diffrn_radiation_wavelength     0.71073
_diffrn_radiation_source     'fine-focus sealed tube'
_diffrn_radiation_monochromator     graphite
_diffrn_measurement_device_type     'Bruker SMART APEX CCD'
_diffrn_measurement_method     '\w scan'
_diffrn_detector_area_resol_mean     ?
_diffrn_reflns_number     7621
_diffrn_reflns_av_R_equivalents     0.0268
_diffrn_reflns_av_sigmaI/netI     0.0251
_diffrn_reflns_theta_min     2.21
_diffrn_reflns_theta_max     25.50
_diffrn_reflns_theta_full     25.50
_diffrn_measured_fraction_theta_max     1.000
_diffrn_measured_fraction_theta_full     1.000
_diffrn_reflns_limit_h_min     -16
_diffrn_reflns_limit_h_max     16
_diffrn_reflns_limit_k_min     -14
_diffrn_reflns_limit_k_max     14
_diffrn_reflns_limit_l_min     -9
_diffrn_reflns_limit_l_max     9
_diffrn_standards_number     ?
_diffrn_standards_interval_count     ?
_diffrn_standards_interval_time     ?
_diffrn_standards_decay_%     ?
_refine_special_details
;
Refinement of <i>F</i>^2^ against ALL reflections. The weighted <i>R</i>-factor
<i>wR</i> and goodness of fit <i>S</i> are based on <i>F</i>^2^, conventional
<i>R</i>-factors <i>R</i> are based on <i>F</i>, with <i>F</i> set to zero for
negative <i>F</i>^2^. The threshold expression of <i>F</i>^2^ >
\s(<i>F</i>^2^) is used only for calculating <i>R</i>-factors(gt) <i>etc</i>.
and is not relevant to the choice of reflections for refinement.
<i>R</i>-factors based on <i>F</i>^2^ are statistically about twice as large
as those based on <i>F</i>, and <i>R</i>- factors based on ALL data will be
even larger.
;
_reflns_number_total     2431
_reflns_number_gt     1650
_reflns_threshold_expression     I>2\s(I)
_refine_ls_structure_factor_coef     Fsqd
_refine_ls_matrix_type     full
_refine_ls_R_factor_all     0.0714
_refine_ls_R_factor_gt     0.0475
_refine_ls_wR_factor_gt     0.1262
_refine_ls_wR_factor_ref     0.1420
_refine_ls_goodness_of_fit_ref     1.040
_refine_ls_restrained_S_all     1.040
_refine_ls_number_reflns     2431
_refine_ls_number_parameters     175
_refine_ls_number_restraints     0
_refine_ls_hydrogen_treatment     constr
_refine_ls_weighting_scheme     calc
_refine_ls_weighting_details
         'calc w=1/[\s^2^(Fo^2^)+(0.0754P)^2^+0.0649P] where P=(Fo^2^+2Fc^2^)/3'
_atom_sites_solution_hydrogens     geom
_atom_sites_solution_primary     direct
_atom_sites_solution_secondary     difmap
_refine_ls_shift/su_max     0.000
_refine_ls_shift/su_mean     0.000
_refine_diff_density_max     0.174
_refine_diff_density_min     -0.151
_refine_ls_extinction_method     'SHELXTL (Sheldrick, 2008)'
_refine_ls_extinction_coef     0.0028(16)
_refine_ls_extinction_expression
                                  'Fc^*^=kFc[1+0.001xFc^2^\l^3^/sin(2\q)]^-1/4^'
loop_
    _atom_type_symbol
    _atom_type_description
    _atom_type_scat_dispersion_real
    _atom_type_scat_dispersion_imag
    _atom_type_scat_source
    'C' 'C' 0.0033 0.0016
                         'International Tables Vol C Tables 4.2.6.8 and 6.1.1.4'
    'H' 'H' 0.0000 0.0000
                         'International Tables Vol C Tables 4.2.6.8 and 6.1.1.4'
    'O' 'O' 0.0106 0.0060
                         'International Tables Vol C Tables 4.2.6.8 and 6.1.1.4'
_computing_data_collection     'SMART (Bruker, 2000)'
_computing_cell_refinement     'SAINT (Bruker, 2000)'
_computing_data_reduction     'SAINT (Bruker, 2000)'
_computing_structure_solution     'SHELXS97 (Sheldrick, 2008)'
_computing_structure_refinement     'SHELXL97 (Sheldrick, 2008)'
_computing_molecular_graphics     'SHELXTL (Sheldrick, 2008)'
_computing_publication_material
;
SHELXTL (Sheldrick, 2008, PARST (Nardelli, 1995) and PLATON
(Spek, 2009)
;
loop_
    _atom_site_type_symbol
    _atom_site_label
    _atom_site_fract_x
    _atom_site_fract_y
    _atom_site_fract_z
    _atom_site_U_iso_or_equiv
    _atom_site_adp_type
    _atom_site_calc_flag
    _atom_site_refinement_flags
    _atom_site_occupancy
    _atom_site_symmetry_multiplicity
    _atom_site_disorder_assembly
    _atom_site_disorder_group
    O O1 0.74141(9) 0.20992(10) 0.17694(19) 0.0713(4) Uani d . 1 1 . .
    O O2 0.85161(10) 0.49847(11) 0.3624(2) 0.0786(5) Uani d . 1 1 . .
    O O3 0.51893(10) 0.66244(12) 0.0798(2) 0.0880(5) Uani d . 1 1 . .
    O O4 0.63447(9) 0.77677(10) 0.18750(18) 0.0677(4) Uani d . 1 1 . .
    C C1 0.83451(14) 0.21480(15) 0.2624(3) 0.0597(5) Uani d . 1 1 . .
    C C2 0.88511(15) 0.11889(17) 0.2813(3) 0.0715(6) Uani d . 1 1 . .
    H H2A 0.8566 0.0542 0.2405 0.086 Uiso calc R 1 1 . .
    C C3 0.97837(16) 0.12068(19) 0.3615(3) 0.0731(6) Uani d . 1 1 . .
    H H3A 1.0133 0.0563 0.3724 0.088 Uiso calc R 1 1 . .
    C C4 1.02265(14) 0.21586(18) 0.4273(3) 0.0653(6) Uani d . 1 1 . .
    C C5 0.97015(13) 0.31040(17) 0.4062(2) 0.0614(5) Uani d . 1 1 . .
    H H5A 0.9987 0.3749 0.4476 0.074 Uiso calc R 1 1 . .
    C C6 0.87513(12) 0.31198(15) 0.3241(2) 0.0540(5) Uani d . 1 1 . .
    C C7 0.81876(12) 0.41241(16) 0.3029(2) 0.0570(5) Uani d . 1 1 . .
    C C8 0.72174(12) 0.40105(15) 0.2076(2) 0.0537(5) Uani d . 1 1 . .
    C C9 0.69141(14) 0.30212(16) 0.1524(3) 0.0637(5) Uani d . 1 1 . .
    H H9A 0.6298 0.2975 0.0913 0.076 Uiso calc R 1 1 . .
    C C10 0.65611(13) 0.49171(15) 0.1662(2) 0.0571(5) Uani d . 1 1 . .
    H H10A 0.5964 0.4750 0.1047 0.069 Uiso calc R 1 1 . .
    C C11 0.67129(13) 0.59483(16) 0.2054(3) 0.0594(5) Uani d . 1 1 . .
    H H11A 0.7292 0.6151 0.2697 0.071 Uiso calc R 1 1 . .
    C C12 0.59924(13) 0.67789(15) 0.1500(3) 0.0595(5) Uani d . 1 1 . .
    C C13 0.57176(15) 0.86723(17) 0.1372(3) 0.0764(6) Uani d . 1 1 . .
    H H13A 0.5168 0.8677 0.2049 0.092 Uiso calc R 1 1 . .
    H H13B 0.5476 0.8624 0.0142 0.092 Uiso calc R 1 1 . .
    C C14 0.63063(19) 0.96782(18) 0.1716(3) 0.0915(8) Uani d . 1 1 . .
    H H14A 0.5895 1.0300 0.1511 0.137 Uiso calc R 1 1 . .
    H H14B 0.6807 0.9700 0.0950 0.137 Uiso calc R 1 1 . .
    H H14C 0.6596 0.9680 0.2909 0.137 Uiso calc R 1 1 . .
    C C15 1.12484(15) 0.2147(2) 0.5173(3) 0.0877(7) Uani d . 1 1 . .
    H H15A 1.1556 0.2827 0.4985 0.132 Uiso calc R 1 1 . .
    H H15B 1.1606 0.1572 0.4703 0.132 Uiso calc R 1 1 . .
    H H15C 1.1234 0.2035 0.6404 0.132 Uiso calc R 1 1 . .
loop_
    _atom_site_aniso_label
    _atom_site_aniso_U_11
    _atom_site_aniso_U_22
    _atom_site_aniso_U_33
    _atom_site_aniso_U_12
    _atom_site_aniso_U_13
    _atom_site_aniso_U_23
    O1 0.0564(9) 0.0616(9) 0.0918(11) -0.0011(6) -0.0101(7) -0.0061(7)
    O2 0.0551(8) 0.0610(9) 0.1124(12) -0.0051(6) -0.0225(8) -0.0025(8)
    O3 0.0525(9) 0.0756(10) 0.1274(14) -0.0032(7) -0.0270(9) 0.0082(9)
    O4 0.0541(8) 0.0600(9) 0.0857(10) 0.0022(6) -0.0068(7) 0.0026(7)
    C1 0.0510(11) 0.0680(13) 0.0589(12) 0.0022(9) 0.0009(9) 0.0014(10)
    C2 0.0715(14) 0.0655(13) 0.0760(14) 0.0070(10) 0.0019(11) -0.0045(11)
    C3 0.0705(14) 0.0801(15) 0.0680(14) 0.0231(11) 0.0049(11) 0.0014(11)
    C4 0.0547(12) 0.0860(15) 0.0544(12) 0.0135(10) 0.0027(9) -0.0025(10)
    C5 0.0481(11) 0.0766(14) 0.0585(12) 0.0038(9) 0.0016(9) -0.0031(10)
    C6 0.0450(10) 0.0643(12) 0.0521(11) 0.0008(8) 0.0023(8) 0.0018(9)
    C7 0.0440(10) 0.0626(12) 0.0628(12) -0.0046(9) -0.0012(9) 0.0042(10)
    C8 0.0434(10) 0.0589(11) 0.0573(11) -0.0043(8) -0.0004(8) 0.0041(9)
    C9 0.0471(11) 0.0678(13) 0.0732(14) -0.0010(9) -0.0067(10) 0.0017(10)
    C10 0.0416(10) 0.0668(13) 0.0611(12) -0.0055(8) -0.0028(8) 0.0088(9)
    C11 0.0452(10) 0.0651(13) 0.0651(12) -0.0041(9) -0.0057(9) 0.0069(10)
    C12 0.0444(11) 0.0650(13) 0.0669(13) -0.0038(9) -0.0036(9) 0.0065(10)
    C13 0.0689(14) 0.0685(14) 0.0901(16) 0.0141(10) 0.0014(12) 0.0090(11)
    C14 0.117(2) 0.0648(14) 0.0893(17) 0.0040(13) -0.0039(15) -0.0030(12)
    C15 0.0587(13) 0.118(2) 0.0827(16) 0.0251(13) -0.0066(11) -0.0078(14)
_geom_special_details
;
All e.s.d.'s (except the e.s.d. in the dihedral angle between two l.s. planes)
are estimated using the full covariance matrix. The cell e.s.d.'s are taken
into account individually in the estimation of e.s.d.'s in distances, angles
and torsion angles; correlations between e.s.d.'s in cell parameters are only
used when they are defined by crystal symmetry. An approximate (isotropic)
treatment of cell e.s.d.'s is used for estimating e.s.d.'s involving l.s.
planes.
;
loop_
    _geom_bond_atom_site_label_1
    _geom_bond_atom_site_label_2
    _geom_bond_site_symmetry_2
    _geom_bond_distance
    _geom_bond_publ_flag
    O1 C9 . 1.336(2) ?
    O1 C1 . 1.383(2) ?
    O2 C7 . 1.225(2) ?
    O3 C12 . 1.198(2) ?
    O4 C12 . 1.335(2) ?
    O4 C13 . 1.442(2) ?
    C1 C2 . 1.376(3) ?
    C1 C6 . 1.387(3) ?
    C2 C3 . 1.370(3) ?
    C2 H2A . 0.9300 ?
    C3 C4 . 1.395(3) ?
    C3 H3A . 0.9300 ?
    C4 C5 . 1.376(3) ?
    C4 C15 . 1.506(3) ?
    C5 C6 . 1.396(3) ?
    C5 H5A . 0.9300 ?
    C6 C7 . 1.466(3) ?
    C7 C8 . 1.465(2) ?
    C8 C9 . 1.346(3) ?
    C8 C10 . 1.456(2) ?
    C9 H9A . 0.9300 ?
    C10 C11 . 1.320(3) ?
    C10 H10A . 0.9300 ?
    C11 C12 . 1.462(3) ?
    C11 H11A . 0.9300 ?
    C13 C14 . 1.494(3) ?
    C13 H13A . 0.9700 ?
    C13 H13B . 0.9700 ?
    C14 H14A . 0.9600 ?
    C14 H14B . 0.9600 ?
    C14 H14C . 0.9600 ?
    C15 H15A . 0.9600 ?
    C15 H15B . 0.9600 ?
    C15 H15C . 0.9600 ?
loop_
    _geom_angle_atom_site_label_1
    _geom_angle_atom_site_label_2
    _geom_angle_atom_site_label_3
    _geom_angle_site_symmetry_1
    _geom_angle_site_symmetry_3
    _geom_angle
    _geom_angle_publ_flag
    C9 O1 C1 . . 118.19(15) ?
    C12 O4 C13 . . 117.10(15) ?
    C2 C1 O1 . . 116.79(18) ?
    C2 C1 C6 . . 121.72(19) ?
    O1 C1 C6 . . 121.49(16) ?
    C3 C2 C1 . . 118.6(2) ?
    C3 C2 H2A . . 120.7 ?
    C1 C2 H2A . . 120.7 ?
    C2 C3 C4 . . 122.18(19) ?
    C2 C3 H3A . . 118.9 ?
    C4 C3 H3A . . 118.9 ?
    C5 C4 C3 . . 117.80(19) ?
    C5 C4 C15 . . 121.4(2) ?
    C3 C4 C15 . . 120.81(19) ?
    C4 C5 C6 . . 121.70(19) ?
    C4 C5 H5A . . 119.1 ?
    C6 C5 H5A . . 119.1 ?
    C1 C6 C5 . . 118.00(17) ?
    C1 C6 C7 . . 120.19(17) ?
    C5 C6 C7 . . 121.81(17) ?
    O2 C7 C8 . . 123.54(17) ?
    O2 C7 C6 . . 121.42(16) ?
    C8 C7 C6 . . 115.04(17) ?
    C9 C8 C10 . . 117.61(16) ?
    C9 C8 C7 . . 118.83(17) ?
    C10 C8 C7 . . 123.55(16) ?
    O1 C9 C8 . . 126.19(18) ?
    O1 C9 H9A . . 116.9 ?
    C8 C9 H9A . . 116.9 ?
    C11 C10 C8 . . 127.74(18) ?
    C11 C10 H10A . . 116.1 ?
    C8 C10 H10A . . 116.1 ?
    C10 C11 C12 . . 121.59(18) ?
    C10 C11 H11A . . 119.2 ?
    C12 C11 H11A . . 119.2 ?
    O3 C12 O4 . . 122.87(18) ?
    O3 C12 C11 . . 126.20(18) ?
    O4 C12 C11 . . 110.92(16) ?
    O4 C13 C14 . . 107.19(18) ?
    O4 C13 H13A . . 110.3 ?
    C14 C13 H13A . . 110.3 ?
    O4 C13 H13B . . 110.3 ?
    C14 C13 H13B . . 110.3 ?
    H13A C13 H13B . . 108.5 ?
    C13 C14 H14A . . 109.5 ?
    C13 C14 H14B . . 109.5 ?
    H14A C14 H14B . . 109.5 ?
    C13 C14 H14C . . 109.5 ?
    H14A C14 H14C . . 109.5 ?
    H14B C14 H14C . . 109.5 ?
    C4 C15 H15A . . 109.5 ?
    C4 C15 H15B . . 109.5 ?
    H15A C15 H15B . . 109.5 ?
    C4 C15 H15C . . 109.5 ?
    H15A C15 H15C . . 109.5 ?
    H15B C15 H15C . . 109.5 ?
loop_
    _geom_torsion_atom_site_label_1
    _geom_torsion_atom_site_label_2
    _geom_torsion_atom_site_label_3
    _geom_torsion_atom_site_label_4
    _geom_torsion_site_symmetry_1
    _geom_torsion_site_symmetry_2
    _geom_torsion_site_symmetry_3
    _geom_torsion_site_symmetry_4
    _geom_torsion
    _geom_torsion_publ_flag
    C9 O1 C1 C2 . . . . -178.25(17) ?
    C9 O1 C1 C6 . . . . 1.1(3) ?
    O1 C1 C2 C3 . . . . 178.48(17) ?
    C6 C1 C2 C3 . . . . -0.8(3) ?
    C1 C2 C3 C4 . . . . 1.3(3) ?
    C2 C3 C4 C5 . . . . -1.4(3) ?
    C2 C3 C4 C15 . . . . 179.04(19) ?
    C3 C4 C5 C6 . . . . 0.9(3) ?
    C15 C4 C5 C6 . . . . -179.49(19) ?
    C2 C1 C6 C5 . . . . 0.4(3) ?
    O1 C1 C6 C5 . . . . -178.87(16) ?
    C2 C1 C6 C7 . . . . -179.49(17) ?
    O1 C1 C6 C7 . . . . 1.2(3) ?
    C4 C5 C6 C1 . . . . -0.5(3) ?
    C4 C5 C6 C7 . . . . 179.43(17) ?
    C1 C6 C7 O2 . . . . 177.08(18) ?
    C5 C6 C7 O2 . . . . -2.8(3) ?
    C1 C6 C7 C8 . . . . -2.5(3) ?
    C5 C6 C7 C8 . . . . 177.57(16) ?
    O2 C7 C8 C9 . . . . -177.91(19) ?
    C6 C7 C8 C9 . . . . 1.7(2) ?
    O2 C7 C8 C10 . . . . 3.2(3) ?
    C6 C7 C8 C10 . . . . -177.23(16) ?
    C1 O1 C9 C8 . . . . -2.1(3) ?
    C10 C8 C9 O1 . . . . 179.58(17) ?
    C7 C8 C9 O1 . . . . 0.6(3) ?
    C9 C8 C10 C11 . . . . -179.17(19) ?
    C7 C8 C10 C11 . . . . -0.2(3) ?
    C8 C10 C11 C12 . . . . 178.09(17) ?
    C13 O4 C12 O3 . . . . -1.0(3) ?
    C13 O4 C12 C11 . . . . 178.89(16) ?
    C10 C11 C12 O3 . . . . 6.7(3) ?
    C10 C11 C12 O4 . . . . -173.18(17) ?
    C12 O4 C13 C14 . . . . -172.99(17) ?
loop_
    _geom_hbond_atom_site_label_D
    _geom_hbond_atom_site_label_H
    _geom_hbond_atom_site_label_A
    _geom_hbond_site_symmetry_A
    _geom_hbond_distance_DH
    _geom_hbond_distance_HA
    _geom_hbond_distance_DA
    _geom_hbond_angle_DHA
    _geom_hbond_publ_flag
    C11 H11A O2 . 0.93 2.28 2.908(2) 124 yes
    C9 H9A O3 3_665 0.93 2.37 3.276(3) 164 yes
_iucr_refine_instructions_details
;
TITL A in P2(1)/c
CELL 0.71073  13.8663  12.3512   7.6947  90.000  96.390  90.000
ZERR    4.00   0.0012   0.0010   0.0006   0.000   0.002   0.000
LATT  1
SYMM -X, 0.5+Y, 0.5-Z
SFAC C H O
UNIT 60 56 16
TEMP 0
ACTA
L.S. 20
BOND $H
FMAP 2 3 60
SIZE 0.25 0.34 0.16
PLAN 10
CONF
OMIT -3 51
WGHT    0.075400    0.064900
EXTI    0.002761
FVAR       0.46877
O1    3    0.741407    0.209924    0.176943    11.00000    0.05640    0.06156 =
         0.09179   -0.00607   -0.01009   -0.00105
O2    3    0.851606    0.498472    0.362363    11.00000    0.05510    0.06099 =
         0.11244   -0.00253   -0.02245   -0.00513
O3    3    0.518930    0.662440    0.079785    11.00000    0.05248    0.07565 =
         0.12743    0.00822   -0.02701   -0.00323
O4    3    0.634474    0.776767    0.187500    11.00000    0.05411    0.06002 =
         0.08570    0.00264   -0.00684    0.00219
C1    1    0.834515    0.214802    0.262356    11.00000    0.05096    0.06804 =
         0.05892    0.00142    0.00086    0.00217
C2    1    0.885112    0.118885    0.281309    11.00000    0.07147    0.06552 =
         0.07595   -0.00451    0.00191    0.00697
AFIX  43
H2A   2    0.856584    0.054233    0.240546    11.00000   -1.20000
AFIX   0
C3    1    0.978371    0.120684    0.361484    11.00000    0.07053    0.08013 =
         0.06796    0.00138    0.00494    0.02306
AFIX  43
H3A   2    1.013337    0.056328    0.372409    11.00000   -1.20000
AFIX   0
C4    1    1.022647    0.215857    0.427300    11.00000    0.05470    0.08603 =
         0.05439   -0.00253    0.00267    0.01351
C5    1    0.970145    0.310397    0.406152    11.00000    0.04811    0.07657 =
         0.05848   -0.00312    0.00164    0.00379
AFIX  43
H5A   2    0.998688    0.374903    0.447569    11.00000   -1.20000
AFIX   0
C6    1    0.875134    0.311985    0.324125    11.00000    0.04498    0.06429 =
         0.05215    0.00180    0.00226    0.00077
C7    1    0.818759    0.412410    0.302884    11.00000    0.04402    0.06256 =
         0.06276    0.00415   -0.00121   -0.00464
C8    1    0.721744    0.401048    0.207627    11.00000    0.04339    0.05895 =
         0.05730    0.00407   -0.00045   -0.00426
C9    1    0.691407    0.302116    0.152399    11.00000    0.04714    0.06780 =
         0.07320    0.00166   -0.00675   -0.00099
AFIX  43
H9A   2    0.629777    0.297502    0.091346    11.00000   -1.20000
AFIX   0
C10   1    0.656115    0.491707    0.166152    11.00000    0.04160    0.06677 =
         0.06113    0.00879   -0.00283   -0.00549
AFIX  43
H10A  2    0.596380    0.475000    0.104729    11.00000   -1.20000
AFIX   0
C11   1    0.671292    0.594833    0.205351    11.00000    0.04520    0.06510 =
         0.06509    0.00692   -0.00574   -0.00414
AFIX  43
H11A  2    0.729218    0.615124    0.269750    11.00000   -1.20000
AFIX   0
C12   1    0.599243    0.677888    0.149968    11.00000    0.04437    0.06495 =
         0.06693    0.00652   -0.00360   -0.00383
C13   1    0.571762    0.867234    0.137221    11.00000    0.06892    0.06845 =
         0.09011    0.00898    0.00139    0.01409
AFIX  23
H13A  2    0.516799    0.867674    0.204950    11.00000   -1.20000
H13B  2    0.547608    0.862409    0.014224    11.00000   -1.20000
AFIX   0
C14   1    0.630631    0.967816    0.171641    11.00000    0.11709    0.06475 =
         0.08934   -0.00298   -0.00385    0.00404
AFIX 137
H14A  2    0.589457    1.030042    0.151063    11.00000   -1.50000
H14B  2    0.680713    0.970045    0.095035    11.00000   -1.50000
H14C  2    0.659552    0.967997    0.290943    11.00000   -1.50000
AFIX   0
C15   1    1.124842    0.214676    0.517267    11.00000    0.05866    0.11835 =
         0.08272   -0.00778   -0.00665    0.02512
AFIX 137
H15A  2    1.155606    0.282654    0.498465    11.00000   -1.50000
H15B  2    1.160632    0.157166    0.470262    11.00000   -1.50000
H15C  2    1.123417    0.203453    0.640408    11.00000   -1.50000
HKLF 4
REM  A in P2(1)/c
REM R1 =  0.0475 for   1650 Fo > 4sig(Fo)  and  0.0714 for all   2431 data
REM    175 parameters refined using      0 restraints
END
WGHT      0.0754      0.0650
REM Highest difference peak  0.174,  deepest hole -0.151,  1-sigma level  0.036
Q1    1   1.1725  0.2275  0.4197  11.00000  0.05    0.17
Q2    1   0.8626  0.2730  0.2481  11.00000  0.05    0.17
Q3    1   0.5198  0.7015  0.1978  11.00000  0.05    0.16
Q4    1   0.8453  0.2582  0.3457  11.00000  0.05    0.15
Q5    1   1.1364  0.2814  0.6155  11.00000  0.05    0.14
Q6    1   1.1377  0.1382  0.5673  11.00000  0.05    0.14
Q7    1   0.8613  0.3617  0.2637  11.00000  0.05    0.13
Q8    1   1.0094  0.2795  0.3636  11.00000  0.05    0.13
Q9    1   0.8430  0.3445  0.3388  11.00000  0.05    0.12
Q10   1   0.8591  0.4794  0.2514  11.00000  0.05    0.11
;
