# Supplementary material for: Ethyl (E)-3-(6-methyl-4-oxo-4H-chromen-3-yl)prop-2-enoate
Source: Acta Crystallogr Sect E Struct Rep Online. 2012 Sep 19;68(Pt 10):o2948. doi: 10.1107/S1600536812038585 (PMC3470320; doi:10.1107/S1600536812038585)
Supplement: Supplementary file 2 [file e-68-o2948-Isup2.hkl]

# 
# h,k,l, Fc-squared, Fo-squared, sigma(Fo-squared) and status flag 
# 
data_I
_shelx_title ' A in P2(1)/c' 
_shelx_refln_list_code          4 
_shelx_F_calc_maximum      242.39 
_exptl_crystal_F_000       544.00 
_reflns_d_resolution_high  0.8255 
 
loop_ 
 _symmetry_equiv_pos_as_xyz 
 'x, y, z' 
 '-x, y+1/2, -z+1/2' 
 '-x, -y, -z' 
 'x, -y-1/2, z-1/2' 
 
_cell_length_a    13.8663 
_cell_length_b    12.3512 
_cell_length_c     7.6947 
_cell_angle_alpha  90.000 
_cell_angle_beta   96.390 
_cell_angle_gamma  90.000 
 
_shelx_F_squared_multiplier     1.000 
 
loop_ 
 _refln_index_h 
 _refln_index_k 
 _refln_index_l 
 _refln_F_squared_calc 
 _refln_F_squared_meas 
 _refln_F_squared_sigma 
 _refln_observed_status 
   2   0   0       31.53       20.83      1.47 o 
   3   0   0     1061.41      958.94      8.66 o 
   4   0   0     3408.30     3404.20     26.85 o 
   5   0   0        5.97        8.26      1.08 o 
   6   0   0     4067.39     4627.16     44.54 o 
   7   0   0     1690.32     1974.36     22.20 o 
   8   0   0     1682.80     1927.51     22.54 o 
   9   0   0       61.24       68.62      3.92 o 
  10   0   0      115.54      111.04      4.80 o 
  11   0   0        4.06        2.19      2.11 o 
  12   0   0        0.61        2.36      2.25 o 
  13   0   0      157.03      139.18      8.15 o 
  14   0   0       35.03       28.53      4.91 o 
  15   0   0        0.40        3.09      3.00 o 
  16   0   0        3.35        3.73      2.68 o 
   1   1   0     1416.53     1444.64      7.82 o 
   2   1   0     8522.06     8797.57     60.05 o 
   3   1   0     6629.05     6701.71     38.75 o 
   4   1   0     1056.84     1063.45      9.57 o 
   5   1   0      217.69      220.00      2.93 o 
   6   1   0      428.71      425.33      4.58 o 
   7   1   0        4.97        6.03      1.03 o 
   8   1   0      753.47      806.40      7.64 o 
   9   1   0       28.96       26.49      1.68 o 
  10   1   0        2.12        3.04      1.42 o 
  11   1   0       24.46       26.83      3.13 o 
  12   1   0       71.71       67.28      3.52 o 
  13   1   0        5.40        3.71      2.01 o 
  14   1   0        9.25       11.95      2.36 o 
  15   1   0       39.14       38.24      3.92 o 
  16   1   0        0.02        4.92      2.17 o 
   0   2   0     6421.10     6924.93     78.54 o 
   1   2   0      668.77      594.24      4.79 o 
   2   2   0      818.40      817.14      5.74 o 
   3   2   0        1.57       -0.53      0.57 o 
   4   2   0      878.88      932.22     10.36 o 
   5   2   0        3.15        1.96      0.82 o 
   6   2   0      207.19      169.15      3.06 o 
   7   2   0       91.17      104.41      2.60 o 
   8   2   0      565.70      627.01      7.19 o 
   9   2   0       29.94       37.07      2.02 o 
  10   2   0       40.19       38.12      2.63 o 
  11   2   0        1.22        0.36      1.29 o 
  12   2   0       57.73       58.82      4.52 o 
  13   2   0        2.15        3.81      1.89 o 
  14   2   0       51.07       51.93      3.52 o 
  15   2   0       19.77       19.58      3.04 o 
  16   2   0       22.19       24.19      3.98 o 
   1   3   0        6.48        6.62      0.63 o 
   2   3   0     1516.17     1508.01     11.03 o 
   3   3   0      738.40      694.34      5.46 o 
   4   3   0        5.42        5.90      0.70 o 
   5   3   0      169.91      152.92      3.13 o 
   6   3   0      236.36      242.69      3.74 o 
   7   3   0       52.54       46.47      1.92 o 
   8   3   0       38.78       39.61      2.40 o 
   9   3   0       67.90       66.09      2.63 o 
  10   3   0       27.95       26.35      1.99 o 
  11   3   0      243.75      250.53      5.07 o 
  12   3   0      138.06      134.57      3.98 o 
  13   3   0       37.75       33.88      2.55 o 
  14   3   0        0.23        0.25      1.57 o 
  15   3   0        8.25        6.44      2.00 o 
  16   3   0        1.63        3.74      1.89 o 
   0   4   0      293.95      372.36      6.97 o 
   1   4   0      110.12      100.08      1.89 o 
   2   4   0     1641.22     1648.40     12.57 o 
   3   4   0      212.90      206.49      2.92 o 
   4   4   0     2466.72     2681.72     17.18 o 
   5   4   0      158.52      201.24      2.89 o 
   6   4   0      319.89      352.98      4.15 o 
   7   4   0       52.09       62.30      1.92 o 
   8   4   0      283.43      285.90      4.10 o 
   9   4   0       51.07       60.68      2.15 o 
  10   4   0      489.29      476.01      5.95 o 
  11   4   0        0.05        2.73      1.13 o 
  12   4   0        1.69       -0.52      1.30 o 
  13   4   0       31.41       28.83      2.43 o 
  14   4   0       21.77       22.83      2.35 o 
  15   4   0        4.29        3.64      2.79 o 
  16   4   0        0.65       -0.98      1.45 o 
   1   5   0        0.54        1.09      0.59 o 
   2   5   0       63.39       70.09      1.86 o 
   3   5   0       73.97       64.14      2.90 o 
   4   5   0     1358.98     1516.09     10.91 o 
   5   5   0      483.81      486.00      4.99 o 
   6   5   0      302.49      297.67      5.07 o 
   7   5   0       47.36       36.44      1.64 o 
   8   5   0        0.17        0.46      0.90 o 
   9   5   0      117.94      111.34      2.86 o 
  10   5   0       94.94      111.89      3.04 o 
  11   5   0       47.86       49.98      3.21 o 
  12   5   0       44.08       39.12      2.61 o 
  13   5   0       40.07       39.54      2.73 o 
  14   5   0       26.23       24.59      2.38 o 
  15   5   0        2.56        4.60      1.50 o 
   0   6   0      631.03      647.90      9.22 o 
   1   6   0      219.39      243.67      3.61 o 
   2   6   0      825.07      900.14      8.30 o 
   3   6   0      297.15      290.07      4.12 o 
   4   6   0       73.58       72.48      1.92 o 
   5   6   0       27.04       33.01      1.48 o 
   6   6   0       27.08       26.65      1.44 o 
   7   6   0       10.97       11.84      1.27 o 
   8   6   0      120.82      115.47      2.82 o 
   9   6   0        6.27        6.83      1.31 o 
  10   6   0        0.80        0.56      1.15 o 
  11   6   0      119.56      108.02      5.40 o 
  12   6   0        1.38        4.10      1.57 o 
  13   6   0        9.68        8.63      2.03 o 
  14   6   0        4.20        6.55      1.74 o 
  15   6   0        3.20        2.96      1.51 o 
   1   7   0        0.05       -0.03      0.58 o 
   2   7   0        6.99        4.47      0.89 o 
   3   7   0        8.68        5.45      1.00 o 
   4   7   0      160.60      152.64      2.82 o 
   5   7   0       58.63       68.33      2.52 o 
   6   7   0        1.46        3.63      0.98 o 
   7   7   0       30.38       31.25      1.69 o 
   8   7   0       13.06       13.50      1.44 o 
   9   7   0        2.45        1.93      1.23 o 
  10   7   0      187.32      189.52      3.95 o 
  11   7   0       48.73       53.53      2.84 o 
  12   7   0        1.65        0.79      1.41 o 
  13   7   0        9.31       12.83      3.21 o 
  14   7   0        1.72        3.94      2.19 o 
   0   8   0        6.72        9.31      1.61 o 
   1   8   0        1.06        1.17      0.83 o 
   2   8   0        3.38        3.68      0.93 o 
   3   8   0        5.42        5.75      1.07 o 
   4   8   0      105.96      105.21      2.56 o 
   5   8   0        3.14        4.25      0.96 o 
   6   8   0       20.08       19.75      1.46 o 
   7   8   0        2.37        4.10      1.12 o 
   8   8   0        0.26        0.47      1.11 o 
   9   8   0       17.90       15.98      1.67 o 
  10   8   0       75.33       76.21      3.70 o 
  11   8   0       11.76       15.82      2.98 o 
  12   8   0        6.77        3.35      2.25 o 
  13   8   0        0.66        0.66      1.85 o 
  14   8   0       38.42       51.80      4.78 o 
   1   9   0      284.10      300.25      6.70 o 
   2   9   0        0.30        2.14      0.97 o 
   3   9   0       14.51       17.86      1.55 o 
   4   9   0       16.81       15.36      1.55 o 
   5   9   0       27.13       26.16      1.63 o 
   6   9   0       10.41       10.57      1.48 o 
   7   9   0       11.49       10.28      2.21 o 
   8   9   0       53.32       46.14      2.56 o 
   9   9   0        2.73        2.18      2.00 o 
  10   9   0       29.07       23.98      3.54 o 
  11   9   0        0.85        1.27      1.87 o 
  12   9   0        7.19        7.36      2.39 o 
  13   9   0        6.29       10.31      3.05 o 
   0  10   0      944.89      946.17     14.87 o 
   1  10   0      148.84      148.82      3.73 o 
   2  10   0      270.72      270.99      4.97 o 
   3  10   0       31.92       30.98      2.05 o 
   4  10   0       28.11       26.21      1.94 o 
   5  10   0       23.75       19.78      1.87 o 
   6  10   0       54.30       50.69      4.75 o 
   7  10   0       88.01       74.76      3.95 o 
   8  10   0        1.73       -0.52      2.52 o 
   9  10   0        1.21        2.37      2.03 o 
  10  10   0       13.82       15.34      2.99 o 
  11  10   0        1.55        4.86      2.15 o 
  12  10   0        0.99        5.34      2.23 o 
   1  11   0       88.62       87.51      3.14 o 
   2  11   0       14.65       12.34      1.71 o 
   3  11   0        5.33        3.27      1.71 o 
   4  11   0        6.51        6.45      1.94 o 
   5  11   0       20.92       25.71      2.77 o 
   6  11   0       51.26       50.88      3.56 o 
   7  11   0        1.90        1.59      1.78 o 
   8  11   0        8.20        5.65      2.03 o 
   9  11   0       13.15       12.24      2.84 o 
  10  11   0        0.18        0.22      1.73 o 
  11  11   0        1.67        3.64      2.09 o 
   0  12   0       17.89       18.42      2.71 o 
   1  12   0       15.05       14.74      2.37 o 
   2  12   0        0.64        1.28      1.64 o 
   3  12   0       36.55       43.27      3.23 o 
   4  12   0        3.55        0.79      1.68 o 
   5  12   0        3.06        2.02      2.41 o 
   6  12   0       27.74       26.69      2.99 o 
   7  12   0       10.00        9.09      2.23 o 
   8  12   0       11.60        9.37      2.59 o 
   9  12   0        5.66       11.18      2.68 o 
   1  13   0        0.79        4.69      3.16 o 
   2  13   0        1.67       -0.25      1.67 o 
   3  13   0        3.69        5.29      1.92 o 
   4  13   0        0.07       -0.59      1.60 o 
   5  13   0        0.02        0.57      3.22 o 
   6  13   0        0.04        1.77      2.07 o 
   7  13   0        0.60       -0.31      1.56 o 
   8  13   0        0.47        0.21      1.84 o 
   0  14   0        4.86        3.50      4.60 o 
   1  14   0        1.12       -0.11      2.82 o 
   2  14   0        4.31       10.18      3.42 o 
   3  14   0        4.82        5.75      3.29 o 
   4  14   0        0.02        0.88      2.78 o 
   5  14   0        1.23        4.94      1.90 o 
 -16   1   1       21.78       23.02      4.43 o 
 -15   1   1        0.03       -0.15      1.64 o 
 -14   1   1       16.93       16.36      2.17 o 
 -13   1   1       29.01       28.27      2.67 o 
 -12   1   1       19.93       24.17      2.23 o 
 -11   1   1        9.02        8.29      1.63 o 
 -10   1   1       93.62       88.17      3.17 o 
  -9   1   1       45.78       50.25      2.30 o 
  -8   1   1        7.94        7.84      1.23 o 
  -7   1   1     1264.88     1304.57     10.24 o 
  -6   1   1      369.57      383.93      4.30 o 
  -5   1   1       56.29       50.13      1.50 o 
  -4   1   1      120.63      115.52      1.92 o 
  -3   1   1     2750.91     2705.62     26.93 o 
  -2   1   1      112.54      112.64      1.44 o 
  -1   1   1     3368.18     3571.46     24.33 o 
   0   1   1       15.03       17.66      0.51 o 
   1   1   1     1193.65     1171.09      7.70 o 
   2   1   1      319.81      366.82      4.00 o 
   3   1   1        0.30        1.25      0.71 o 
   4   1   1      724.06      817.64      8.06 o 
   5   1   1     1512.84     1626.06     14.28 o 
   6   1   1       62.16       65.22      2.26 o 
   7   1   1      154.00      175.38      4.14 o 
   8   1   1       63.87       64.03      2.53 o 
   9   1   1       17.68       19.20      1.79 o 
  10   1   1       45.65       41.64      2.46 o 
  11   1   1       22.55       20.88      2.94 o 
  12   1   1       11.36       12.86      2.83 o 
  13   1   1        1.60        4.26      2.40 o 
  14   1   1       69.67       70.35      4.79 o 
  15   1   1       30.07       32.99      3.78 o 
  16   1   1        1.12        4.33      2.07 o 
 -16   2   1        5.38        5.81      1.95 o 
 -15   2   1        9.36       11.26      2.26 o 
 -14   2   1      127.30      124.47      5.14 o 
 -13   2   1      110.01      110.76      3.96 o 
 -12   2   1       25.51       23.59      2.46 o 
 -11   2   1        0.16       -0.97      1.23 o 
 -10   2   1        0.54        0.68      1.05 o 
  -9   2   1      289.53      314.77      4.64 o 
  -8   2   1      106.80      102.74      2.54 o 
  -7   2   1        0.60        0.54      0.78 o 
  -6   2   1        0.80        1.95      0.74 o 
  -5   2   1       14.00       14.46      0.98 o 
  -4   2   1       23.14       22.53      1.08 o 
  -3   2   1       71.00       76.89      1.58 o 
  -2   2   1     2422.84     2505.04     23.59 o 
  -1   2   1      642.08      663.94      5.60 o 
   0   2   1        1.66        3.14      0.28 o 
   1   2   1       87.03       79.10      1.42 o 
   2   2   1       14.01       11.36      0.78 o 
   3   2   1       49.88       58.62      1.24 o 
   4   2   1      340.12      336.27      3.34 o 
   5   2   1       82.78       69.04      1.90 o 
   6   2   1       37.31       46.77      1.85 o 
   7   2   1       84.09       95.39      2.56 o 
   8   2   1      236.91      251.09      4.48 o 
   9   2   1       37.27       40.89      2.10 o 
  10   2   1        7.32        5.53      1.39 o 
  11   2   1      240.76      216.49      5.23 o 
  12   2   1      183.38      162.98      8.63 o 
  13   2   1       17.00       17.18      2.97 o 
  14   2   1        0.49        2.74      2.12 o 
  15   2   1       16.05       23.73      6.48 o 
  16   2   1       10.06       16.18      2.94 o 
 -16   3   1        1.66        2.30      1.99 o 
 -15   3   1       18.53       17.83      4.73 o 
 -14   3   1        2.82        2.16      1.74 o 
 -13   3   1       24.54       29.04      2.70 o 
 -12   3   1       61.44       64.25      2.72 o 
 -11   3   1      589.13      578.60      7.26 o 
 -10   3   1       48.36       46.58      2.24 o 
  -9   3   1        6.18        5.28      1.13 o 
  -8   3   1       54.49       44.10      1.87 o 
  -7   3   1        4.57        4.80      0.92 o 
  -6   3   1      314.16      325.59      4.01 o 
  -5   3   1      670.38      664.55      5.95 o 
  -4   3   1      445.13      443.34      3.93 o 
  -3   3   1      839.35      903.29      9.47 o 
  -2   3   1     1546.11     1588.53      9.56 o 
  -1   3   1      175.75      174.47      2.00 o 
   0   3   1     1626.90     1747.25     13.59 o 
   1   3   1      439.46      406.23      7.84 o 
   2   3   1      186.92      168.84      2.04 o 
   3   3   1      399.79      428.85      3.86 o 
   4   3   1       87.75       84.02      1.67 o 
   5   3   1        0.42        0.15      0.58 o 
   6   3   1      465.15      453.53      4.65 o 
   7   3   1       76.06       76.01      2.27 o 
   8   3   1       74.16       72.64      2.04 o 
   9   3   1      356.20      325.31      5.29 o 
  10   3   1      135.46      115.68      3.45 o 
  11   3   1      169.59      175.92      4.33 o 
  12   3   1       69.90       73.91      3.55 o 
  13   3   1       99.48       96.99      5.10 o 
  14   3   1        9.00        6.47      2.40 o 
  15   3   1        0.97        0.99      4.37 o 
  16   3   1        0.28        2.10      1.53 o 
 -16   4   1        7.01        7.38      2.33 o 
 -15   4   1       24.53       28.98      2.98 o 
 -14   4   1       41.95       44.90      2.95 o 
 -13   4   1       16.84       16.54      2.04 o 
 -12   4   1      150.94      141.06      4.05 o 
 -11   4   1      431.73      433.26      6.71 o 
 -10   4   1       41.13       38.38      2.25 o 
  -9   4   1       17.29       18.10      1.70 o 
  -8   4   1       96.67      106.36      2.89 o 
  -7   4   1        9.60        7.43      0.93 o 
  -6   4   1      144.48      151.64      2.51 o 
  -5   4   1     1376.85     1485.95     10.85 o 
  -4   4   1      723.29      776.83      6.46 o 
  -3   4   1        2.50        2.83      0.91 o 
  -2   4   1        5.74        7.20      0.66 o 
  -1   4   1        0.71        1.93      0.47 o 
   0   4   1      283.14      292.26      3.40 o 
   1   4   1     1041.38     1090.39      8.78 o 
   2   4   1      979.16     1117.05      8.56 o 
   3   4   1     2028.72     2142.43     13.93 o 
   4   4   1      513.88      552.44      5.00 o 
   5   4   1        0.01        1.31      0.70 o 
   6   4   1       54.10       62.27      1.76 o 
   7   4   1       54.63       63.40      1.93 o 
   8   4   1       17.17       20.06      1.34 o 
   9   4   1     1553.98     1572.16     12.42 o 
  10   4   1       10.23       10.21      1.36 o 
  11   4   1        0.01       -1.07      1.34 o 
  12   4   1       84.36       81.17      3.33 o 
  13   4   1       43.70       43.79      3.16 o 
  14   4   1       12.64       14.32      3.71 o 
  15   4   1        0.03        1.79      1.92 o 
 -15   5   1        5.98        9.81      3.29 o 
 -14   5   1        0.41        0.47      1.28 o 
 -13   5   1        1.22        0.86      1.65 o 
 -12   5   1      103.37      107.72      3.21 o 
 -11   5   1      152.06      146.04      3.52 o 
 -10   5   1      213.91      216.37      4.06 o 
  -9   5   1        1.85        1.93      0.98 o 
  -8   5   1      105.21      106.26      3.02 o 
  -7   5   1       45.96       39.62      1.69 o 
  -6   5   1      120.17      140.52      2.68 o 
  -5   5   1        5.37       12.10      1.00 o 
  -4   5   1        8.51        7.78      0.92 o 
  -3   5   1     2355.62     2631.81     18.95 o 
  -2   5   1      111.29      159.87      2.51 o 
  -1   5   1        0.08       -0.67      0.45 o 
   0   5   1       12.16       17.05      1.54 o 
   1   5   1     1488.38     1579.26     17.20 o 
   2   5   1     1166.88     1326.13     15.66 o 
   3   5   1     1867.32     2247.37     14.83 o 
   4   5   1        0.19        1.90      0.67 o 
   5   5   1       11.16        8.81      0.94 o 
   6   5   1       78.37       73.65      1.98 o 
   7   5   1        0.26        0.53      0.85 o 
   8   5   1       18.19       20.57      1.47 o 
   9   5   1       62.04       62.08      2.30 o 
  10   5   1     1256.96     1264.86     12.74 o 
  11   5   1       83.77       83.15      3.30 o 
  12   5   1       34.30       34.74      2.53 o 
  13   5   1        0.95        0.92      2.20 o 
  14   5   1        0.99        0.11      2.16 o 
  15   5   1       17.70       26.79      3.71 o 
 -15   6   1        3.12        3.16      1.76 o 
 -14   6   1        1.98        1.67      2.79 o 
 -13   6   1        6.03        4.09      1.75 o 
 -12   6   1      277.28      287.28      5.14 o 
 -11   6   1       79.48       77.75      2.80 o 
 -10   6   1       64.11       62.74      2.44 o 
  -9   6   1       33.54       36.94      1.96 o 
  -8   6   1       21.30       19.83      1.51 o 
  -7   6   1      111.89      122.41      2.75 o 
  -6   6   1      419.78      395.93      6.45 o 
  -5   6   1      891.69      980.95      8.35 o 
  -4   6   1      916.66      941.74      8.71 o 
  -3   6   1      225.04      258.42      3.61 o 
  -2   6   1      112.81      119.87      2.36 o 
  -1   6   1       17.51       22.25      1.18 o 
   0   6   1      274.66      268.56      3.75 o 
   1   6   1       75.15       75.36      2.07 o 
   2   6   1     1048.20     1131.14      9.94 o 
   3   6   1     1243.39     1455.51     13.48 o 
   4   6   1      918.18      966.10      7.92 o 
   5   6   1       74.97       73.06      1.99 o 
   6   6   1      171.16      166.11      3.00 o 
   7   6   1      336.54      323.33      4.39 o 
   8   6   1      426.35      409.09      5.23 o 
   9   6   1      478.36      448.87      5.74 o 
  10   6   1      212.26      214.33      4.77 o 
  11   6   1        0.01        0.56      1.39 o 
  12   6   1       17.96       15.21      2.02 o 
  13   6   1        6.09        6.82      2.01 o 
  14   6   1        2.94        3.13      2.30 o 
 -14   7   1        1.83        0.99      2.19 o 
 -13   7   1        1.72        3.87      1.66 o 
 -12   7   1       12.55       12.30      1.93 o 
 -11   7   1      222.53      223.31      5.34 o 
 -10   7   1      106.48      101.00      4.34 o 
  -9   7   1      323.29      311.73      6.84 o 
  -8   7   1       33.75       35.15      1.86 o 
  -7   7   1       41.70       36.45      1.77 o 
  -6   7   1       17.95       18.77      1.36 o 
  -5   7   1      165.82      156.89      2.91 o 
  -4   7   1      243.46      233.00      3.79 o 
  -3   7   1       61.88       79.80      2.13 o 
  -2   7   1        0.00       -0.15      0.57 o 
  -1   7   1      630.95      582.01      6.34 o 
   0   7   1        4.61        5.53      0.87 o 
   1   7   1       12.21       17.00      1.29 o 
   2   7   1        4.38        8.80      1.13 o 
   3   7   1        0.37        2.58      0.67 o 
   4   7   1        9.71        9.18      1.20 o 
   5   7   1      169.74      166.78      2.98 o 
   6   7   1        5.53        4.51      1.02 o 
   7   7   1      458.14      438.04      5.37 o 
   8   7   1       13.48       13.92      1.50 o 
   9   7   1      157.78      157.74      3.98 o 
  10   7   1      135.22      139.01      4.70 o 
  11   7   1       20.75       21.44      2.57 o 
  12   7   1        1.33        1.18      1.60 o 
  13   7   1       14.47       20.23      2.64 o 
  14   7   1        4.12        3.52      1.72 o 
 -14   8   1        6.86       10.68      2.49 o 
 -13   8   1        0.10        0.70      4.30 o 
 -12   8   1       98.35       87.34      4.26 o 
 -11   8   1       51.17       50.64      3.43 o 
 -10   8   1        2.24        1.37      1.40 o 
  -9   8   1       60.30       54.34      3.42 o 
  -8   8   1        5.38        6.51      1.53 o 
  -7   8   1        5.19        5.05      1.10 o 
  -6   8   1        4.63        5.73      1.04 o 
  -5   8   1        0.98        1.36      0.84 o 
  -4   8   1        9.16        6.96      1.10 o 
  -3   8   1        3.69        2.21      0.80 o 
  -2   8   1        2.72        3.26      0.84 o 
  -1   8   1      123.10      120.32      3.89 o 
   0   8   1       13.14       13.74      1.24 o 
   1   8   1        7.46        8.89      1.13 o 
   2   8   1       73.05       78.36      2.46 o 
   3   8   1       23.10       22.85      1.28 o 
   4   8   1        5.34        7.18      0.95 o 
   5   8   1        0.55        3.96      0.92 o 
   6   8   1        7.43        5.55      1.41 o 
   7   8   1       18.49       21.26      1.92 o 
   8   8   1        9.00        9.90      1.64 o 
   9   8   1       38.59       32.60      2.77 o 
  10   8   1      188.96      167.55      5.17 o 
  11   8   1        1.10        3.89      1.72 o 
  12   8   1        1.10        0.21      1.64 o 
  13   8   1        0.79       -0.21      1.58 o 
 -13   9   1        0.87        1.97      1.84 o 
 -12   9   1        4.09        5.85      3.46 o 
 -11   9   1       15.39       14.20      2.39 o 
 -10   9   1        2.06        0.76      1.37 o 
  -9   9   1       90.21       80.14      3.34 o 
  -8   9   1        1.09        0.88      1.60 o 
  -7   9   1       32.26       28.88      2.26 o 
  -6   9   1       26.70       28.62      2.42 o 
  -5   9   1       17.59       21.66      1.97 o 
  -4   9   1       21.30       27.28      2.80 o 
  -3   9   1      350.49      341.68      5.11 o 
  -2   9   1        0.75        0.64      1.06 o 
  -1   9   1      234.05      217.21      4.47 o 
   0   9   1       18.64       16.61      1.49 o 
   1   9   1       62.25       58.60      4.08 o 
   2   9   1        1.30        1.84      0.95 o 
   3   9   1        4.07        3.85      1.09 o 
   4   9   1       33.42       32.34      2.02 o 
   5   9   1       18.46       26.14      1.99 o 
   6   9   1        6.54        7.60      1.54 o 
   7   9   1       96.69       78.58      3.28 o 
   8   9   1        6.19        1.25      1.38 o 
   9   9   1        7.14        7.07      1.88 o 
  10   9   1        5.10        4.10      1.87 o 
  11   9   1       17.76       16.17      2.43 o 
  12   9   1        9.28       18.42      3.46 o 
  13   9   1       20.73       25.97      7.30 o 
 -12  10   1        0.71        0.99      1.77 o 
 -11  10   1        0.00       -1.47      2.41 o 
 -10  10   1        1.56        1.59      1.65 o 
  -9  10   1        0.04       -0.17      1.56 o 
  -8  10   1        0.03       -1.20      1.47 o 
  -7  10   1       42.06       37.61      2.57 o 
  -6  10   1        2.50        3.24      1.34 o 
  -5  10   1        3.74        3.60      1.76 o 
  -4  10   1      116.10      116.25      4.36 o 
  -3  10   1      287.07      273.09      6.51 o 
  -2  10   1       10.60       12.65      2.28 o 
  -1  10   1      224.75      218.99      4.45 o 
   0  10   1        0.00       -1.47      1.33 o 
   1  10   1      661.69      661.73      8.05 o 
   2  10   1      108.33      102.02      3.17 o 
   3  10   1        1.69        1.63      1.13 o 
   4  10   1       31.90       35.03      2.19 o 
   5  10   1       24.50       22.02      1.98 o 
   6  10   1       18.29       17.53      1.95 o 
   7  10   1       83.01       77.51      3.21 o 
   8  10   1        2.83        2.95      1.63 o 
   9  10   1        0.66        0.23      1.96 o 
  10  10   1        0.01        0.67      2.10 o 
  11  10   1        8.27       10.09      2.79 o 
  12  10   1        0.02        7.06      2.50 o 
 -11  11   1        3.87        3.56      1.96 o 
 -10  11   1        2.19        3.60      1.89 o 
  -9  11   1        7.75        7.16      2.20 o 
  -8  11   1       21.78       18.89      2.69 o 
  -7  11   1       25.03       25.30      3.78 o 
  -6  11   1        7.95        6.85      2.04 o 
  -5  11   1       67.51       61.47      3.72 o 
  -4  11   1        0.40        1.60      1.60 o 
  -3  11   1        0.56        0.24      1.57 o 
  -2  11   1        3.20        4.93      1.98 o 
  -1  11   1     1145.49     1156.47     15.00 o 
   0  11   1        0.94       -0.51      1.85 o 
   1  11   1       85.76       77.53      3.56 o 
   2  11   1       38.03       39.30      2.29 o 
   3  11   1      124.69      121.78      3.61 o 
   4  11   1        2.72        3.35      1.42 o 
   5  11   1       93.93       95.97      3.43 o 
   6  11   1       28.04       25.36      2.21 o 
   7  11   1        6.62        4.10      1.96 o 
   8  11   1        3.50        3.90      3.12 o 
   9  11   1        7.50        8.63      2.54 o 
  10  11   1        0.17        3.39      2.21 o 
 -10  12   1        0.61        3.42      2.53 o 
  -9  12   1        1.65        2.90      2.79 o 
  -8  12   1        0.06        0.75      1.93 o 
  -7  12   1       22.09       16.17      2.69 o 
  -6  12   1        0.82        0.19      1.56 o 
  -5  12   1        6.87        8.07      2.11 o 
  -4  12   1       22.64       24.27      2.87 o 
  -3  12   1       17.19       13.56      2.45 o 
  -2  12   1       10.97        9.79      2.72 o 
  -1  12   1       19.18       15.31      2.52 o 
   0  12   1       11.60        5.94      2.01 o 
   1  12   1       17.10       15.44      2.46 o 
   2  12   1        6.70        7.92      2.04 o 
   3  12   1        1.63        2.39      1.30 o 
   4  12   1        0.68        1.97      1.63 o 
   5  12   1       14.03        8.58      2.14 o 
   6  12   1        8.38       10.29      2.34 o 
   7  12   1        4.91        3.48      2.21 o 
   8  12   1        0.65       -0.51      1.80 o 
   9  12   1        2.62        2.43      2.37 o 
  -8  13   1        2.03        2.24      3.16 o 
  -7  13   1        7.17        7.84      2.29 o 
  -6  13   1        0.09       -0.41      2.27 o 
  -5  13   1        0.34        3.10      1.81 o 
  -4  13   1        9.40       10.90      3.86 o 
  -3  13   1        0.23        1.33      1.71 o 
  -2  13   1        0.02        1.01      1.73 o 
  -1  13   1        4.70        5.14      1.98 o 
   0  13   1        0.00        0.09      1.70 o 
   1  13   1        0.20       -1.08      1.67 o 
   2  13   1       25.35       28.82      5.03 o 
   3  13   1        1.91        3.39      3.07 o 
   4  13   1        0.00       -0.88      3.21 o 
   5  13   1        2.51        5.46      3.16 o 
   6  13   1        0.07        1.34      1.76 o 
   7  13   1        0.11        2.89      1.89 o 
  -5  14   1        1.10        2.90      3.67 o 
  -4  14   1        0.33        3.83      1.89 o 
  -3  14   1        0.03       -0.79      2.89 o 
  -2  14   1        3.44        4.31      1.93 o 
  -1  14   1        1.06       -0.13      2.64 o 
   0  14   1        4.19        6.47      3.33 o 
   1  14   1        2.68       -0.43      2.79 o 
   2  14   1        4.20        5.89      3.85 o 
   3  14   1        0.19       -0.96      2.56 o 
   4  14   1        3.10        8.07      3.39 o 
   5  14   1        5.28        8.94      3.73 o 
 -16   0   2        0.18       -0.99      2.30 o 
 -15   0   2       16.19       15.35      7.99 o 
 -14   0   2       28.05       28.42      3.50 o 
 -13   0   2        0.02       -0.72      1.80 o 
 -12   0   2       17.86       16.63      4.71 o 
 -11   0   2       33.93       33.53      4.26 o 
 -10   0   2      343.87      381.47      8.42 o 
  -9   0   2      176.05      185.57      5.49 o 
  -8   0   2      229.26      240.08      5.85 o 
  -7   0   2       48.23       39.85      4.78 o 
  -6   0   2      224.98      252.49      5.30 o 
  -5   0   2      156.52      173.75      4.07 o 
  -4   0   2      664.47      641.79      8.51 o 
  -3   0   2      266.78      186.22      3.71 o 
  -2   0   2    58750.56    51673.54    628.00 o 
  -1   0   2     1327.66     1232.95     17.40 o 
   0   0   2    11532.63    12427.07    154.93 o 
   1   0   2     6071.28     6013.58     74.33 o 
   2   0   2     5605.69     5586.97     68.82 o 
   3   0   2      435.15      517.14      6.59 o 
   4   0   2     3734.30     4190.79     49.99 o 
   5   0   2      613.89      747.60      9.29 o 
   6   0   2        9.42       12.22      2.48 o 
   7   0   2      122.47      144.28      3.53 o 
   8   0   2      348.56      335.84     10.38 o 
   9   0   2       14.47       12.65      3.28 o 
  10   0   2       33.53       38.41      4.96 o 
  11   0   2      154.46      122.93      7.92 o 
  12   0   2       53.74       43.83      5.60 o 
  13   0   2       95.48       85.97      6.92 o 
  14   0   2       12.66       10.38      4.05 o 
  15   0   2        3.82        4.28      3.09 o 
 -16   1   2       14.74       13.67      2.07 o 
 -15   1   2       14.68       18.17      2.22 o 
 -14   1   2       26.09       26.60      2.44 o 
 -13   1   2        3.33        2.51      1.42 o 
 -12   1   2        0.45        1.07      1.24 o 
 -11   1   2        0.87        1.21      1.21 o 
 -10   1   2       12.03       13.84      1.61 o 
  -9   1   2      106.08       96.69      2.92 o 
  -8   1   2      622.02      617.82      7.11 o 
  -7   1   2        2.67        4.61      1.06 o 
  -6   1   2      199.26      180.60      3.15 o 
  -5   1   2     1740.00     1751.89     13.44 o 
  -4   1   2      902.49      812.35      7.12 o 
  -3   1   2        3.21        3.25      0.61 o 
  -2   1   2    25803.40    26166.46    528.46 o 
  -1   1   2     3317.15     3405.42     47.86 o 
   0   1   2     7267.12     7457.08     64.45 o 
   1   1   2     1810.79     1834.70     21.18 o 
   2   1   2      134.64      112.74      2.26 o 
   3   1   2       88.38       90.66      2.95 o 
   4   1   2        4.01        0.79      0.82 o 
   5   1   2      886.61      996.75      9.97 o 
   6   1   2     3726.14     4347.56     67.42 o 
   7   1   2       37.33       40.10      1.96 o 
   8   1   2        0.13       -0.27      0.96 o 
   9   1   2       38.01       37.94      2.17 o 
  10   1   2       20.03       21.33      2.17 o 
  11   1   2       68.94       57.22      8.17 o 
  12   1   2       25.89       18.69      3.07 o 
  13   1   2       80.77       68.24      4.71 o 
  14   1   2        4.87       11.46      2.82 o 
  15   1   2        0.19        3.12      3.78 o 
 -16   2   2        6.25        6.25      1.64 o 
 -15   2   2        6.91        6.89      1.68 o 
 -14   2   2       21.71       26.50      2.47 o 
 -13   2   2       56.06       61.02      3.04 o 
 -12   2   2       10.42       10.82      1.75 o 
 -11   2   2       22.88       24.38      2.04 o 
 -10   2   2      125.87      122.53      3.41 o 
  -9   2   2       21.71       30.47      2.14 o 
  -8   2   2      234.02      225.97      3.68 o 
  -7   2   2        3.39        2.37      0.78 o 
  -6   2   2      356.44      320.28      3.95 o 
  -5   2   2      168.34      175.64      2.63 o 
  -4   2   2      295.58      308.54      3.67 o 
  -3   2   2      243.82      247.85      3.49 o 
  -2   2   2      361.04      352.90      3.55 o 
  -1   2   2      182.23      186.23      2.12 o 
   0   2   2      292.52      288.85      3.18 o 
   1   2   2     1633.72     1630.94     11.84 o 
   2   2   2      543.00      557.12      5.08 o 
   3   2   2       32.58       33.98      2.02 o 
   4   2   2      217.55      212.38      3.75 o 
   5   2   2        0.11        0.10      0.95 o 
   6   2   2       46.03       64.45      2.50 o 
   7   2   2        0.25        0.66      1.05 o 
   8   2   2      168.47      147.62      2.60 o 
   9   2   2      208.76      209.44      4.74 o 
  10   2   2       51.12       65.14      3.70 o 
  11   2   2       19.05       16.64      4.07 o 
  12   2   2       94.30       87.92      5.02 o 
  13   2   2        3.29        3.74      2.22 o 
  14   2   2       24.88       27.12      3.82 o 
  15   2   2       12.00       14.30      4.12 o 
 -16   3   2        1.10       -0.19      1.88 o 
 -15   3   2        4.00        4.75      1.67 o 
 -14   3   2       17.34       18.17      2.19 o 
 -13   3   2       18.99       25.35      2.33 o 
 -12   3   2      158.27      155.46      4.27 o 
 -11   3   2       20.46       21.14      1.80 o 
 -10   3   2       87.04       89.55      2.72 o 
  -9   3   2        2.80        4.71      1.05 o 
  -8   3   2       93.27       88.84      2.38 o 
  -7   3   2        0.68        0.04      0.68 o 
  -6   3   2       77.12       64.22      1.77 o 
  -5   3   2        4.80        4.04      0.67 o 
  -4   3   2       14.28       15.21      0.85 o 
  -3   3   2       12.96       13.14      1.37 o 
  -2   3   2      288.36      272.50      3.63 o 
  -1   3   2       52.86       60.34      1.44 o 
   0   3   2      639.66      582.34      4.68 o 
   1   3   2       17.27       13.50      1.03 o 
   2   3   2       43.25       39.85      1.44 o 
   3   3   2      101.16       76.87      3.04 o 
   4   3   2      154.78      138.01      2.27 o 
   5   3   2       63.41       58.34      2.33 o 
   6   3   2       69.38       70.93      2.72 o 
   7   3   2      112.80      116.50      3.48 o 
   8   3   2       34.75       34.02      4.09 o 
   9   3   2       62.58       65.69      3.10 o 
  10   3   2      171.02      144.01      4.34 o 
  11   3   2       71.32       70.34      3.45 o 
  12   3   2        0.00        3.62      2.37 o 
  13   3   2       22.82       18.21      3.20 o 
  14   3   2       15.04       15.83      3.09 o 
  15   3   2        0.02        0.60      2.84 o 
 -16   4   2        0.99        1.67      2.78 o 
 -15   4   2       15.05       12.75      3.14 o 
 -14   4   2       20.89       26.00      3.61 o 
 -13   4   2       54.26       56.74      2.79 o 
 -12   4   2      188.25      199.24      4.34 o 
 -11   4   2       68.02       72.67      2.74 o 
 -10   4   2       56.54       60.16      2.42 o 
  -9   4   2        7.90        6.61      1.13 o 
  -8   4   2        7.90        6.88      1.08 o 
  -7   4   2      218.29      195.68      3.29 o 
  -6   4   2     1294.51     1375.35     10.64 o 
  -5   4   2       80.02       67.86      1.54 o 
  -4   4   2      639.02      613.70      6.84 o 
  -3   4   2        1.23        0.11      0.68 o 
  -2   4   2      312.89      292.66      3.95 o 
  -1   4   2      221.31      213.92      2.42 o 
   0   4   2       13.98       16.75      0.79 o 
   1   4   2     1100.17     1180.22     10.46 o 
   2   4   2      363.52      358.74      4.25 o 
   3   4   2       52.13       38.09      2.06 o 
   4   4   2     1067.36     1066.94      9.21 o 
   5   4   2      140.47      149.71      2.75 o 
   6   4   2      469.73      459.90      6.59 o 
   7   4   2      118.91      106.51      2.51 o 
   8   4   2      140.50      142.08      4.19 o 
   9   4   2      158.56      167.81      4.72 o 
  10   4   2       69.52       58.63      3.20 o 
  11   4   2        0.64        2.22      1.64 o 
  12   4   2       85.43       86.24      5.05 o 
  13   4   2        6.71        6.81      2.64 o 
  14   4   2        0.18        3.49      2.32 o 
  15   4   2        0.11       -0.53      2.01 o 
 -15   5   2        4.24        8.44      3.82 o 
 -14   5   2        0.57        3.04      1.21 o 
 -13   5   2       14.48       16.19      2.48 o 
 -12   5   2        7.15        9.04      2.91 o 
 -11   5   2        0.88        2.53      1.05 o 
 -10   5   2        1.96        1.68      0.95 o 
  -9   5   2       38.92       36.09      1.71 o 
  -8   5   2       78.26       68.71      2.04 o 
  -7   5   2       32.74       28.15      1.42 o 
  -6   5   2       44.50       43.38      1.73 o 
  -5   5   2       62.12       55.78      1.77 o 
  -4   5   2      326.55      314.55      4.77 o 
  -3   5   2        8.68        5.26      1.28 o 
  -2   5   2       37.54       34.45      1.90 o 
  -1   5   2       73.52       80.52      1.70 o 
   0   5   2      493.80      476.33      5.07 o 
   1   5   2       89.22      104.19      3.21 o 
   2   5   2     1135.01     1275.51     10.66 o 
   3   5   2      590.23      616.05      6.44 o 
   4   5   2       83.24       65.32      2.12 o 
   5   5   2        2.46        0.73      0.90 o 
   6   5   2       23.89       31.55      1.98 o 
   7   5   2      148.18      141.83      3.17 o 
   8   5   2      198.39      220.69      5.24 o 
   9   5   2        5.67        9.04      2.81 o 
  10   5   2       42.07       41.48      2.95 o 
  11   5   2       88.08       83.05      4.78 o 
  12   5   2       19.96       19.50      2.52 o 
  13   5   2        0.97        2.52      2.28 o 
  14   5   2        0.08        4.13      2.30 o 
 -15   6   2        0.15        2.28      1.46 o 
 -14   6   2        0.94        0.90      1.19 o 
 -13   6   2       37.56       41.95      2.93 o 
 -12   6   2        6.72        7.74      1.70 o 
 -11   6   2       23.88       20.04      2.13 o 
 -10   6   2       47.33       48.95      2.78 o 
  -9   6   2        8.69        8.74      1.57 o 
  -8   6   2       19.85       21.04      1.46 o 
  -7   6   2       27.34       26.63      1.46 o 
  -6   6   2        2.33        3.34      0.81 o 
  -5   6   2       78.79       74.34      3.05 o 
  -4   6   2      337.09      350.97      6.27 o 
  -3   6   2       32.64       28.62      2.01 o 
  -2   6   2      273.45      274.48      7.56 o 
  -1   6   2        9.70        8.48      0.77 o 
   0   6   2      333.10      327.94      4.26 o 
   1   6   2       81.06       92.05      2.32 o 
   2   6   2      713.95      774.90      8.20 o 
   3   6   2        4.69        4.21      1.04 o 
   4   6   2        0.00        2.28      1.75 o 
   5   6   2       26.78       28.42      1.74 o 
   6   6   2      138.76      121.49      3.14 o 
   7   6   2        0.56        3.49      1.27 o 
   8   6   2      178.78      186.04     10.20 o 
   9   6   2      177.83      174.20      5.04 o 
  10   6   2       11.26       12.46      2.30 o 
  11   6   2       60.60       62.65      3.53 o 
  12   6   2        0.00        1.22      1.61 o 
  13   6   2       17.31       15.20      3.14 o 
  14   6   2       32.99       42.41      5.42 o 
 -14   7   2        0.04        0.54      1.31 o 
 -13   7   2        0.33        1.36      1.32 o 
 -12   7   2       50.04       57.96      3.29 o 
 -11   7   2       18.32       18.10      2.18 o 
 -10   7   2       35.98       40.69      2.71 o 
  -9   7   2       24.58       29.68      2.33 o 
  -8   7   2        0.33       -0.05      1.03 o 
  -7   7   2       19.28       19.53      1.87 o 
  -6   7   2       62.55       64.87      3.20 o 
  -5   7   2       14.47       14.83      1.88 o 
  -4   7   2       11.62       14.79      1.87 o 
  -3   7   2       69.32       66.97      2.92 o 
  -2   7   2        4.34        3.95      1.05 o 
  -1   7   2       41.05       37.67      1.42 o 
   0   7   2       11.78       12.19      1.06 o 
   1   7   2        4.14        3.52      0.91 o 
   2   7   2      244.06      256.09      4.19 o 
   3   7   2       52.54       60.07      2.77 o 
   4   7   2        1.73        0.71      0.99 o 
   5   7   2        5.20        2.72      1.19 o 
   6   7   2        0.56        0.01      1.21 o 
   7   7   2        5.08        6.22      1.50 o 
   8   7   2      349.56      333.88      6.77 o 
   9   7   2       59.86       57.38      4.13 o 
  10   7   2        0.86        0.93      1.67 o 
  11   7   2        0.32       -2.16      1.59 o 
  12   7   2        0.06       -0.77      2.20 o 
  13   7   2        1.99        3.19      2.31 o 
 -14   8   2        4.73        3.57      1.65 o 
 -13   8   2       26.79       31.09      2.77 o 
 -12   8   2       38.79       43.90      3.19 o 
 -11   8   2        0.30        0.05      1.27 o 
 -10   8   2        2.18       -0.16      1.28 o 
  -9   8   2       14.85       16.17      1.98 o 
  -8   8   2       11.54       14.82      1.89 o 
  -7   8   2        2.11        3.13      1.27 o 
  -6   8   2       28.79       30.40      2.33 o 
  -5   8   2        1.74       -1.30      1.37 o 
  -4   8   2        0.20        0.34      1.11 o 
  -3   8   2       58.70       57.55      1.73 o 
  -2   8   2        2.11        2.29      0.74 o 
  -1   8   2       10.22       11.33      1.06 o 
   0   8   2       19.60       16.98      1.42 o 
   1   8   2       36.92       35.23      1.79 o 
   2   8   2       84.18       86.09      2.60 o 
   3   8   2        0.01        0.11      0.93 o 
   4   8   2        9.39        7.89      1.34 o 
   5   8   2       15.47       15.40      1.68 o 
   6   8   2        7.34        8.36      1.58 o 
   7   8   2        6.92        6.95      1.81 o 
   8   8   2       83.19       79.13      3.75 o 
   9   8   2        9.65        7.13      2.19 o 
  10   8   2        9.40       10.07      2.19 o 
  11   8   2       10.38       12.89      2.35 o 
  12   8   2       59.97       79.30      4.25 o 
  13   8   2        0.84        4.32      2.38 o 
 -13   9   2       13.26       14.03      2.71 o 
 -12   9   2        8.04        8.63      1.75 o 
 -11   9   2        2.92        1.44      1.40 o 
 -10   9   2       18.65       19.62      2.23 o 
  -9   9   2        0.09       -1.63      1.09 o 
  -8   9   2       12.68       12.12      1.82 o 
  -7   9   2       22.17       21.15      2.11 o 
  -6   9   2        7.60        4.28      1.31 o 
  -5   9   2        9.30       11.20      1.98 o 
  -4   9   2       60.01       63.07      3.37 o 
  -3   9   2       52.14       53.22      3.12 o 
  -2   9   2       46.72       46.86      3.01 o 
  -1   9   2      284.65      288.44      6.31 o 
   0   9   2       11.90       10.72      1.24 o 
   1   9   2        0.58        2.16      0.89 o 
   2   9   2        0.90        0.33      1.02 o 
   3   9   2        2.16        2.17      1.20 o 
   4   9   2        1.87        3.50      1.33 o 
   5   9   2       23.00       19.28      1.88 o 
   6   9   2       47.61       34.66      2.30 o 
   7   9   2        0.31       -2.00      1.34 o 
   8   9   2       27.06       20.87      2.44 o 
   9   9   2        0.19       -0.09      1.57 o 
  10   9   2       15.76       17.84      2.56 o 
  11   9   2        7.88        9.41      2.19 o 
  12   9   2        4.74       10.15      2.32 o 
 -12  10   2        6.91        6.32      1.89 o 
 -11  10   2        0.68        0.51      1.52 o 
 -10  10   2        5.71        4.35      1.67 o 
  -9  10   2       34.72       34.29      3.90 o 
  -8  10   2       14.17       14.03      2.01 o 
  -7  10   2        0.11       -0.06      1.17 o 
  -6  10   2       13.64       16.28      2.01 o 
  -5  10   2       10.98       14.87      2.69 o 
  -4  10   2       82.65       79.14      5.13 o 
  -3  10   2      140.98      133.00      4.85 o 
  -2  10   2      488.15      455.64     10.34 o 
  -1  10   2        0.97        3.07      2.25 o 
   0  10   2      235.20      231.06      6.00 o 
   1  10   2       21.20       19.72      1.69 o 
   2  10   2       12.61       13.79      1.68 o 
   3  10   2       83.49       82.09      3.00 o 
   4  10   2      107.45       88.27      3.19 o 
   5  10   2       55.84       51.78      2.69 o 
   6  10   2        8.52        6.49      1.83 o 
   7  10   2       18.55       17.89      2.31 o 
   8  10   2        5.01        5.39      1.83 o 
   9  10   2        4.74        4.79      1.79 o 
  10  10   2        2.07        1.34      1.72 o 
  11  10   2        6.86        5.01      2.05 o 
 -11  11   2        0.11        0.86      2.30 o 
 -10  11   2        0.32        2.64      1.69 o 
  -9  11   2        7.15        9.45      2.19 o 
  -8  11   2       19.60       19.71      2.74 o 
  -7  11   2        2.87        4.92      1.49 o 
  -6  11   2        9.29       10.39      1.83 o 
  -5  11   2       28.46       29.04      3.01 o 
  -4  11   2        7.31        8.07      2.22 o 
  -3  11   2        0.03        1.06      1.77 o 
  -2  11   2      138.70      141.06      5.18 o 
  -1  11   2      146.28      159.67      5.50 o 
   0  11   2        2.37        2.77      3.46 o 
   1  11   2        3.55        4.69      1.96 o 
   2  11   2        0.06        0.05      1.55 o 
   3  11   2       14.23       15.71      2.41 o 
   4  11   2       40.88       41.09      2.51 o 
   5  11   2       29.30       26.68      2.23 o 
   6  11   2       27.50       23.02      2.55 o 
   7  11   2       14.03       15.52      2.34 o 
   8  11   2        2.45        0.94      1.68 o 
   9  11   2        1.81        1.80      1.61 o 
  10  11   2        3.65        6.15      2.43 o 
  -9  12   2        1.43        3.05      1.85 o 
  -8  12   2       28.43       29.52      3.21 o 
  -7  12   2        0.74       -1.43      1.51 o 
  -6  12   2        6.22        6.33      1.99 o 
  -5  12   2        3.43        4.14      1.90 o 
  -4  12   2        7.11        8.26      2.22 o 
  -3  12   2       15.39       11.55      2.45 o 
  -2  12   2        2.30        4.77      2.01 o 
  -1  12   2       11.41       13.54      3.17 o 
   0  12   2        5.03        6.07      2.17 o 
   1  12   2       33.73       35.19      4.03 o 
   2  12   2        1.32        0.89      1.72 o 
   3  12   2        0.03       -2.37      1.58 o 
   4  12   2        5.74        4.09      2.06 o 
   5  12   2        0.02        5.38      2.09 o 
   6  12   2        1.36        0.25      1.50 o 
   7  12   2        0.47       -0.71      3.14 o 
   8  12   2        0.62        3.52      2.04 o 
  -7  13   2        0.73        2.58      1.85 o 
  -6  13   2        0.25       -2.13      1.53 o 
  -5  13   2        0.67       -1.44      1.56 o 
  -4  13   2        0.77        2.81      1.79 o 
  -3  13   2        5.67        5.09      1.97 o 
  -2  13   2       10.10       13.04      2.73 o 
  -1  13   2        3.78        6.55      2.14 o 
   0  13   2        4.31        5.66      2.04 o 
   1  13   2        0.12       -1.19      1.72 o 
   2  13   2        1.34       -0.06      2.42 o 
   3  13   2        1.87       -1.25      3.72 o 
   4  13   2        0.10        2.39      5.32 o 
   5  13   2        4.39        6.42      4.78 o 
   6  13   2        0.23       -1.46      3.60 o 
   7  13   2        0.42        4.32      4.05 o 
  -5  14   2       12.22       17.66      2.76 o 
  -4  14   2        6.18        9.16      2.34 o 
  -3  14   2        1.12        1.17      1.79 o 
  -2  14   2        1.24        2.70      1.81 o 
  -1  14   2        0.06        1.92      1.74 o 
   0  14   2        0.09        1.09      2.54 o 
   1  14   2        0.08        0.13      1.79 o 
   2  14   2        0.72        4.32      3.06 o 
   3  14   2        0.38        3.42      2.92 o 
   4  14   2        3.93       11.88      4.73 o 
 -16   1   3       30.14       26.12      2.49 o 
 -15   1   3       14.05       13.08      1.93 o 
 -14   1   3        0.90       -0.90      1.19 o 
 -13   1   3        0.60        1.32      1.28 o 
 -12   1   3        2.86        1.84      1.23 o 
 -11   1   3        2.40        1.78      1.37 o 
 -10   1   3       20.38       21.14      1.78 o 
  -9   1   3      324.47      307.65      5.05 o 
  -8   1   3       16.80       17.61      1.46 o 
  -7   1   3       51.30       49.57      1.92 o 
  -6   1   3       10.69        8.82      1.02 o 
  -5   1   3      348.55      309.77      4.13 o 
  -4   1   3       56.43       56.91      1.66 o 
  -3   1   3     3747.50     3828.39     29.45 o 
  -2   1   3      316.61      298.95      4.09 o 
  -1   1   3       33.10       35.98      1.76 o 
   0   1   3       40.67       44.02      2.03 o 
   1   1   3       46.87       47.25      1.71 o 
   2   1   3      193.48      177.12      3.20 o 
   3   1   3      547.37      581.36      5.50 o 
   4   1   3      545.73      592.72      7.00 o 
   5   1   3       47.87       52.64      2.16 o 
   6   1   3       25.47       26.98      1.72 o 
   7   1   3       32.92       31.01      2.30 o 
   8   1   3       37.91       38.35      2.84 o 
   9   1   3        3.69        1.92      2.08 o 
  10   1   3       40.08       40.47      3.73 o 
  11   1   3       23.82       26.29      5.17 o 
  12   1   3       70.47       50.33      4.34 o 
  13   1   3       16.74       18.01      5.05 o 
  14   1   3       10.54        5.95      2.30 o 
  15   1   3        0.30        1.60      1.90 o 
 -16   2   3        7.16        5.00      2.22 o 
 -15   2   3       34.80       42.60      3.40 o 
 -14   2   3       46.37       46.61      2.84 o 
 -13   2   3       19.84       22.51      2.12 o 
 -12   2   3       10.99       14.62      2.12 o 
 -11   2   3       88.70       89.06      3.12 o 
 -10   2   3       35.84       33.99      2.06 o 
  -9   2   3       61.76       63.09      2.40 o 
  -8   2   3       54.15       56.99      2.20 o 
  -7   2   3        8.73        8.13      1.04 o 
  -6   2   3        0.87        0.21      0.61 o 
  -5   2   3      107.45      109.98      2.49 o 
  -4   2   3     1174.93     1189.96     10.98 o 
  -3   2   3        6.53       11.22      2.10 o 
  -2   2   3        0.25        1.05      0.59 o 
  -1   2   3      156.00      151.63      2.43 o 
   0   2   3        0.01        0.37      0.64 o 
   1   2   3      230.50      234.43      4.04 o 
   2   2   3      404.27      414.55      6.59 o 
   3   2   3      274.40      254.03      4.23 o 
   4   2   3      109.03      101.80      2.81 o 
   5   2   3       20.04       19.52      1.63 o 
   6   2   3      128.48      124.50      3.41 o 
   7   2   3       75.52       72.12      2.92 o 
   8   2   3       26.06       21.76      2.05 o 
   9   2   3      184.30      173.45      6.17 o 
  10   2   3       17.25       13.44      2.78 o 
  11   2   3        0.38        0.92      2.12 o 
  12   2   3       29.99       27.07      3.68 o 
  13   2   3       41.09       48.45      7.94 o 
  14   2   3        6.37        4.14      2.57 o 
  15   2   3        5.11        6.83      2.54 o 
 -16   3   3       12.27       14.32      2.62 o 
 -15   3   3        0.01       -0.58      2.11 o 
 -14   3   3        0.00        0.24      1.60 o 
 -13   3   3      249.61      246.61      8.40 o 
 -12   3   3        1.94        2.93      1.32 o 
 -11   3   3       11.07       10.46      1.70 o 
 -10   3   3       57.90       54.17      3.25 o 
  -9   3   3       10.39        9.40      1.19 o 
  -8   3   3       53.70       53.63      1.97 o 
  -7   3   3      312.57      314.13      4.20 o 
  -6   3   3      182.45      180.61      2.91 o 
  -5   3   3      301.11      317.73      3.76 o 
  -4   3   3        0.86        1.79      0.52 o 
  -3   3   3       74.06       78.03      1.65 o 
  -2   3   3        2.64        2.61      0.53 o 
  -1   3   3       54.46       42.79      1.46 o 
   0   3   3        0.81        2.70      0.54 o 
   1   3   3        5.14        5.63      0.79 o 
   2   3   3       28.97       25.92      1.22 o 
   3   3   3       48.50       50.90      2.68 o 
   4   3   3       75.08       66.57      4.32 o 
   5   3   3       11.62        9.72      1.48 o 
   6   3   3        2.67        2.52      1.35 o 
   7   3   3        0.03       -0.17      1.26 o 
   8   3   3       25.14       25.54      2.28 o 
   9   3   3      346.06      347.92      9.08 o 
  10   3   3      178.88      176.16      6.40 o 
  11   3   3      236.13      222.02     10.47 o 
  12   3   3        2.42        0.25      2.28 o 
  13   3   3       12.04        8.71      5.03 o 
  14   3   3        0.60       -2.40      1.93 o 
 -15   4   3        2.84       -0.86      1.69 o 
 -14   4   3       47.13       54.40      3.96 o 
 -13   4   3        2.76        5.21      1.97 o 
 -12   4   3        0.65        0.59      1.58 o 
 -11   4   3       19.96       19.67      2.18 o 
 -10   4   3        7.96        7.64      1.26 o 
  -9   4   3        2.38        4.51      1.02 o 
  -8   4   3        0.76        1.23      0.79 o 
  -7   4   3      172.12      171.18      2.99 o 
  -6   4   3       18.90       19.07      1.21 o 
  -5   4   3      432.16      435.27      6.00 o 
  -4   4   3        0.02        0.98      0.75 o 
  -3   4   3        0.60        1.54      0.75 o 
  -2   4   3      203.99      235.18      3.75 o 
  -1   4   3      476.39      471.50      4.55 o 
   0   4   3        6.61        6.44      0.69 o 
   1   4   3      208.18      205.51      2.95 o 
   2   4   3      230.20      214.79      3.38 o 
   3   4   3        0.23        1.31      0.73 o 
   4   4   3        7.93       10.95      0.96 o 
   5   4   3       72.17       78.04      3.02 o 
   6   4   3        5.70        7.28      1.64 o 
   7   4   3      865.39      860.80     10.80 o 
   8   4   3      272.09      248.19      5.68 o 
   9   4   3      164.43      169.75      6.13 o 
  10   4   3        6.31        3.09      2.28 o 
  11   4   3       14.62       12.69      2.89 o 
  12   4   3        2.61        4.69      2.35 o 
  13   4   3        5.54        2.79      4.57 o 
  14   4   3       16.28       18.52      3.53 o 
 -15   5   3        2.15        3.26      1.94 o 
 -14   5   3        2.52        3.84      1.93 o 
 -13   5   3       90.23       91.31      3.98 o 
 -12   5   3      120.39      128.16      4.43 o 
 -11   5   3        0.50       -0.15      1.38 o 
 -10   5   3       37.62       39.94      2.96 o 
  -9   5   3       18.13       16.75      1.93 o 
  -8   5   3       61.58       67.51      2.52 o 
  -7   5   3       84.44       86.32      1.92 o 
  -6   5   3      151.95      160.15      3.44 o 
  -5   5   3      215.95      227.33      5.15 o 
  -4   5   3       20.87       21.30      1.56 o 
  -3   5   3        0.99        0.55      0.77 o 
  -2   5   3        0.39       -0.07      0.68 o 
  -1   5   3       51.21       59.23      1.47 o 
   0   5   3     1031.01     1101.67      8.31 o 
   1   5   3     2475.95     2780.33     20.28 o 
   2   5   3      103.40       80.24      2.25 o 
   3   5   3        0.38        0.54      0.82 o 
   4   5   3        0.64        0.37      0.80 o 
   5   5   3       95.02      100.67      2.44 o 
   6   5   3       22.78       21.67      3.54 o 
   7   5   3      756.77      751.81     13.34 o 
   8   5   3     1494.49     1488.34     16.26 o 
   9   5   3       66.68       60.78      3.43 o 
  10   5   3      157.93      148.95      6.26 o 
  11   5   3        0.69       -1.38      2.02 o 
  12   5   3       19.42       19.22      3.33 o 
  13   5   3       10.67       16.74      3.23 o 
  14   5   3       20.46       34.59      4.10 o 
 -14   6   3       21.73       29.76      2.61 o 
 -13   6   3       10.00       14.34      2.04 o 
 -12   6   3       16.92       14.30      1.85 o 
 -11   6   3        0.85        1.47      1.19 o 
 -10   6   3        1.50        1.81      1.15 o 
  -9   6   3       39.82       40.59      2.34 o 
  -8   6   3       42.89       39.54      2.25 o 
  -7   6   3       39.11       41.28      2.18 o 
  -6   6   3       17.32       17.21      1.58 o 
  -5   6   3      498.74      538.47     10.57 o 
  -4   6   3        0.06        0.22      0.92 o 
  -3   6   3       93.57       82.15      2.56 o 
  -2   6   3       61.13       55.29      2.07 o 
  -1   6   3       23.50       16.75      1.46 o 
   0   6   3       12.74       10.94      1.07 o 
   1   6   3       15.39       18.18      2.15 o 
   2   6   3      416.95      400.71      5.25 o 
   3   6   3        4.44        3.68      1.09 o 
   4   6   3      191.92      195.83      4.20 o 
   5   6   3      547.47      536.53      6.51 o 
   6   6   3      183.80      166.72      4.55 o 
   7   6   3      161.64      145.50      8.58 o 
   8   6   3      149.03      140.05      4.71 o 
   9   6   3       96.24       90.30      4.09 o 
  10   6   3       24.77       25.18      2.73 o 
  11   6   3        1.13       -0.82      2.14 o 
  12   6   3        5.02        4.87      2.51 o 
  13   6   3        2.31        6.81      2.66 o 
 -14   7   3       31.12       35.36      2.94 o 
 -13   7   3       46.85       47.46      3.90 o 
 -12   7   3       21.02       22.43      2.38 o 
 -11   7   3       49.69       55.65      3.27 o 
 -10   7   3       23.63       26.16      2.39 o 
  -9   7   3        0.19        1.04      1.24 o 
  -8   7   3       29.03       29.66      2.36 o 
  -7   7   3      140.36      134.60      3.98 o 
  -6   7   3      120.03      108.22      3.49 o 
  -5   7   3        0.04       -0.53      1.14 o 
  -4   7   3       10.72       15.58      1.95 o 
  -3   7   3       37.89       29.54      2.34 o 
  -2   7   3        0.65       -1.55      1.03 o 
  -1   7   3        8.74        8.07      1.03 o 
   0   7   3      140.81      156.73      4.09 o 
   1   7   3       16.10       26.32      1.57 o 
   2   7   3       62.36       52.41      2.77 o 
   3   7   3       91.35       88.14      2.72 o 
   4   7   3        8.08        6.29      1.28 o 
   5   7   3       66.69       59.59      2.46 o 
   6   7   3       63.46       54.55      3.64 o 
   7   7   3       30.97       33.66      2.76 o 
   8   7   3      338.96      345.32      7.20 o 
   9   7   3       15.33       24.12      2.70 o 
  10   7   3        0.00       -1.28      1.60 o 
  11   7   3       33.61       39.79      3.20 o 
  12   7   3       11.55       12.67      3.53 o 
  13   7   3       32.05       36.71     13.11 o 
 -13   8   3       36.69       42.27      3.17 o 
 -12   8   3       16.68       16.97      2.27 o 
 -11   8   3       89.88       88.57      3.75 o 
 -10   8   3        0.38       -1.29      1.22 o 
  -9   8   3        1.30        0.39      1.30 o 
  -8   8   3       17.39       15.68      2.06 o 
  -7   8   3        2.17        1.89      1.43 o 
  -6   8   3       27.42       28.65      2.66 o 
  -5   8   3       16.89       16.48      2.15 o 
  -4   8   3       30.48       26.39      2.52 o 
  -3   8   3      214.42      210.18      5.40 o 
  -2   8   3        0.47        2.28      1.42 o 
  -1   8   3        6.08       11.40      1.86 o 
   0   8   3        7.87        8.12      1.05 o 
   1   8   3       53.06       52.33      3.21 o 
   2   8   3        4.06        6.09      1.22 o 
   3   8   3        2.39        0.89      1.11 o 
   4   8   3        2.15        2.77      1.26 o 
   5   8   3       74.15       78.69      3.48 o 
   6   8   3       10.40        9.54      2.00 o 
   7   8   3       35.98       39.47      3.85 o 
   8   8   3       21.71       21.55      2.63 o 
   9   8   3        1.51        0.29      1.73 o 
  10   8   3        0.27        1.49      1.69 o 
  11   8   3        4.51        4.68      2.86 o 
  12   8   3        2.73        0.67      2.25 o 
 -12   9   3        0.16       -0.70      1.26 o 
 -11   9   3        0.77        0.93      1.32 o 
 -10   9   3        2.37        3.25      1.48 o 
  -9   9   3       39.91       39.84      2.93 o 
  -8   9   3        3.93        5.17      1.57 o 
  -7   9   3        5.31        6.53      1.60 o 
  -6   9   3       30.52       29.30      2.83 o 
  -5   9   3      141.79      140.46      7.88 o 
  -4   9   3        4.09        1.97      1.62 o 
  -3   9   3       48.99       48.10      3.14 o 
  -2   9   3       84.29       84.67      3.96 o 
  -1   9   3       31.14       29.18      2.62 o 
   0   9   3       17.64       15.51      2.19 o 
   1   9   3        0.51        0.41      1.36 o 
   2   9   3       33.61       33.68      2.78 o 
   3   9   3        6.84        8.23      1.49 o 
   4   9   3       31.69       28.52      2.40 o 
   5   9   3        0.44        1.69      1.51 o 
   6   9   3        7.50        3.65      1.77 o 
   7   9   3        0.47        0.27      1.60 o 
   8   9   3       52.82       50.48      5.93 o 
   9   9   3       14.24       15.53      2.37 o 
  10   9   3        0.34        0.71      2.11 o 
  11   9   3        8.51       10.24      2.28 o 
 -11  10   3        4.72        1.15      1.42 o 
 -10  10   3        1.41       -0.14      1.28 o 
  -9  10   3       10.89       12.53      2.01 o 
  -8  10   3        2.59        4.77      1.53 o 
  -7  10   3        2.80        2.64      1.43 o 
  -6  10   3       28.70       29.73      3.01 o 
  -5  10   3       17.06       21.61      4.31 o 
  -4  10   3        7.10        6.19      2.05 o 
  -3  10   3      464.44      449.32      8.86 o 
  -2  10   3        2.81        1.66      1.94 o 
  -1  10   3      175.00      197.65      5.77 o 
   0  10   3       19.06       26.20      2.74 o 
   1  10   3       53.94       52.47      3.48 o 
   2  10   3       44.74       41.96      3.60 o 
   3  10   3        2.97        4.47      1.91 o 
   4  10   3       27.45       21.94      2.31 o 
   5  10   3      114.96      118.64      4.33 o 
   6  10   3       14.30       16.64      2.36 o 
   7  10   3        1.28        0.59      1.54 o 
   8  10   3        0.06       -1.85      1.54 o 
   9  10   3        0.02       -1.99      1.51 o 
  10  10   3       10.15       14.93      2.49 o 
 -10  11   3        1.53        1.06      1.32 o 
  -9  11   3        0.02        0.73      1.25 o 
  -8  11   3        0.61        1.26      1.28 o 
  -7  11   3       15.16       16.23      2.17 o 
  -6  11   3        7.01        8.11      2.14 o 
  -5  11   3        8.53        9.20      2.18 o 
  -4  11   3       12.91       13.68      2.44 o 
  -3  11   3      173.99      180.08      5.92 o 
  -2  11   3        4.67        3.68      2.05 o 
  -1  11   3      258.91      249.72      6.74 o 
   0  11   3       46.14       47.65      3.48 o 
   1  11   3       65.95       68.97      3.91 o 
   2  11   3        4.24        1.37      1.82 o 
   3  11   3       85.71       82.98      4.10 o 
   4  11   3        0.33        1.13      2.14 o 
   5  11   3        7.57        9.74      4.39 o 
   6  11   3        7.00        6.34      2.39 o 
   7  11   3        7.41        4.86      2.15 o 
   8  11   3        0.98        3.39      1.76 o 
   9  11   3        0.39        2.81      1.79 o 
  -9  12   3        8.01        8.12      2.20 o 
  -8  12   3        0.84        1.76      2.73 o 
  -7  12   3        9.95       15.81      2.15 o 
  -6  12   3        7.00        8.14      2.10 o 
  -5  12   3        5.97        6.38      2.04 o 
  -4  12   3       11.38       11.26      2.41 o 
  -3  12   3       60.78       57.18      3.94 o 
  -2  12   3        9.98        6.08      2.20 o 
  -1  12   3        2.09        2.48      1.92 o 
   0  12   3        3.33        2.59      1.95 o 
   1  12   3        0.00       -1.78      1.52 o 
   2  12   3        1.85        0.51      1.77 o 
   3  12   3        1.95        0.07      2.55 o 
   4  12   3       13.58       10.90      2.93 o 
   5  12   3        4.58        9.23      4.73 o 
   6  12   3        1.84        5.72      2.47 o 
   7  12   3        0.46        1.22      2.29 o 
  -6  13   3        1.42        2.08      1.75 o 
  -5  13   3        1.19        2.75      1.76 o 
  -4  13   3        1.85        3.97      1.88 o 
  -3  13   3        0.89       -1.11      3.44 o 
  -2  13   3        0.02        0.08      2.42 o 
  -1  13   3        0.88        1.13      1.75 o 
   0  13   3        7.76       16.00      2.61 o 
   1  13   3        1.07       -0.11      1.74 o 
   2  13   3        0.66        1.79      1.86 o 
   3  13   3        0.36       -0.25      2.04 o 
   4  13   3        0.67        0.20      4.82 o 
   5  13   3        0.00        1.90      4.16 o 
  -3  14   3        0.73       -0.92      1.66 o 
  -2  14   3        0.16        0.87      1.65 o 
  -1  14   3        0.02        0.81      1.78 o 
   0  14   3       10.46       12.78      2.61 o 
   1  14   3        0.11        2.20      1.99 o 
 -15   0   4        7.32        9.33      2.34 o 
 -14   0   4        2.51        4.75      2.12 o 
 -13   0   4        6.87        5.76      1.96 o 
 -12   0   4        0.69        0.50      2.82 o 
 -11   0   4        1.11        1.14      1.58 o 
 -10   0   4       15.45       15.37      2.35 o 
  -9   0   4        0.00        0.91      1.28 o 
  -8   0   4       18.10       25.55      2.36 o 
  -7   0   4      200.24      230.97      5.74 o 
  -6   0   4       81.74       64.30      2.98 o 
  -5   0   4      302.19      285.83      6.19 o 
  -4   0   4      364.16      373.75     18.48 o 
  -3   0   4     1418.07     1289.94     20.20 o 
  -2   0   4     7071.22     7303.66     90.96 o 
  -1   0   4     1486.63     1451.54     22.44 o 
   0   0   4      915.81      931.70     16.27 o 
   1   0   4      326.86      361.22      9.01 o 
   2   0   4     1287.45     1275.45     14.96 o 
   3   0   4      103.39       86.84      2.87 o 
   4   0   4     1238.10     1317.55     15.35 o 
   5   0   4      140.71      154.06      3.80 o 
   6   0   4      187.24      187.30      8.10 o 
   7   0   4       46.10       55.48      5.28 o 
   8   0   4        3.93        7.24      3.37 o 
   9   0   4        0.43        3.05      3.37 o 
  10   0   4        3.11        4.78      3.64 o 
  11   0   4      277.81      228.91     10.97 o 
  12   0   4       22.33       27.71      5.64 o 
  13   0   4        1.23        6.87      3.50 o 
  14   0   4        0.16       -0.91      2.73 o 
 -15   1   4        9.40        9.54      3.76 o 
 -14   1   4        0.27       -0.92      1.59 o 
 -13   1   4        1.81        0.68      1.21 o 
 -12   1   4        7.16        7.45      1.43 o 
 -11   1   4       26.87       26.30      2.19 o 
 -10   1   4       68.77       67.37      3.20 o 
  -9   1   4        2.26        1.84      0.94 o 
  -8   1   4       29.62       36.40      2.22 o 
  -7   1   4      122.88       98.18      2.68 o 
  -6   1   4       19.55       18.89      1.33 o 
  -5   1   4       28.40       21.70      1.40 o 
  -4   1   4     5360.77     5702.78     59.75 o 
  -3   1   4       30.29       32.66      1.77 o 
  -2   1   4       61.74       52.36      2.37 o 
  -1   1   4       40.02       26.45      5.42 o 
   0   1   4       13.10       14.45      1.50 o 
   1   1   4       14.13       16.81      1.32 o 
   2   1   4        0.01        2.18      0.96 o 
   3   1   4      264.03      282.29      3.80 o 
   4   1   4      847.45      929.40      8.31 o 
   5   1   4       93.19      110.88      3.15 o 
   6   1   4        1.32        1.77      1.27 o 
   7   1   4       12.75       12.37      2.38 o 
   8   1   4        0.43        2.11      2.01 o 
   9   1   4      130.19      110.21      5.32 o 
  10   1   4       95.98       73.10      6.76 o 
  11   1   4       13.52       10.84      2.86 o 
  12   1   4        3.11        6.12      2.50 o 
  13   1   4        7.95        9.53      2.93 o 
  14   1   4        3.20        0.07      2.35 o 
 -15   2   4       10.18        6.71      2.08 o 
 -14   2   4       21.19       24.51      3.88 o 
 -13   2   4        0.21       -0.01      1.63 o 
 -12   2   4        1.67        0.21      1.08 o 
 -11   2   4        1.41        1.20      1.36 o 
 -10   2   4      164.89      153.39      4.71 o 
  -9   2   4        8.94        5.49      1.15 o 
  -8   2   4       56.29       53.54      2.19 o 
  -7   2   4       39.74       42.13      1.85 o 
  -6   2   4      166.24      147.29      3.04 o 
  -5   2   4       45.92       36.73      1.63 o 
  -4   2   4      561.39      528.18      6.53 o 
  -3   2   4      666.19      635.89      7.31 o 
  -2   2   4       66.01       62.94      2.08 o 
  -1   2   4      301.72      295.97      4.57 o 
   0   2   4       26.13       23.58      1.46 o 
   1   2   4        0.02        0.94      0.81 o 
   2   2   4       28.63       25.20      1.61 o 
   3   2   4      118.59      119.47      3.18 o 
   4   2   4      291.48      293.59      5.72 o 
   5   2   4        4.39        5.37      1.41 o 
   6   2   4       56.59       55.11      2.73 o 
   7   2   4      138.38      148.55      4.07 o 
   8   2   4       14.92       15.02      2.75 o 
   9   2   4        0.04       -1.70      1.85 o 
  10   2   4       20.96       23.63      3.35 o 
  11   2   4        2.88        1.36      3.00 o 
  12   2   4        5.92        5.87      2.65 o 
  13   2   4        9.21        9.82      2.75 o 
  14   2   4        1.21       -0.54      2.05 o 
 -15   3   4        5.08        5.26      2.69 o 
 -14   3   4       83.52       85.59      4.56 o 
 -13   3   4       34.41       36.75      4.06 o 
 -12   3   4       38.34       37.79      3.23 o 
 -11   3   4        0.20       -1.24      1.30 o 
 -10   3   4        5.01        5.69      1.26 o 
  -9   3   4        9.67        9.52      1.31 o 
  -8   3   4       56.34       65.38      2.87 o 
  -7   3   4       58.46       61.02      2.77 o 
  -6   3   4       21.77       21.57      1.34 o 
  -5   3   4       43.62       57.18      1.82 o 
  -4   3   4      173.29      168.42      3.18 o 
  -3   3   4       17.15       18.52      1.83 o 
  -2   3   4       11.17        7.43      1.25 o 
  -1   3   4      403.30      408.50      4.89 o 
   0   3   4      191.31      190.11      3.71 o 
   1   3   4        9.55       10.40      1.26 o 
   2   3   4        2.13        2.04      1.05 o 
   3   3   4        7.08        8.14      1.32 o 
   4   3   4      104.36       93.98      3.68 o 
   5   3   4        2.84        3.66      1.38 o 
   6   3   4      214.43      195.24      5.54 o 
   7   3   4      105.73      105.17      3.71 o 
   8   3   4       56.68       61.41      4.21 o 
   9   3   4       28.43       19.74      3.09 o 
  10   3   4        0.06        3.90      2.42 o 
  11   3   4       34.45       27.90      3.66 o 
  12   3   4       18.89       24.27      5.83 o 
  13   3   4        6.01       11.13      2.94 o 
 -15   4   4       10.00       10.36      2.38 o 
 -14   4   4        0.88       -0.01      1.62 o 
 -13   4   4        0.36       -2.18      1.45 o 
 -12   4   4       12.00       12.53      2.37 o 
 -11   4   4        0.52       -1.45      1.37 o 
 -10   4   4        3.37        2.45      1.63 o 
  -9   4   4       32.03       30.43      2.66 o 
  -8   4   4      133.45      141.10      4.00 o 
  -7   4   4        0.82        0.77      0.92 o 
  -6   4   4        9.93        7.56      0.80 o 
  -5   4   4        4.53        5.51      0.93 o 
  -4   4   4       36.22       38.06      2.00 o 
  -3   4   4        8.39        9.74      0.80 o 
  -2   4   4       86.58       90.96      1.94 o 
  -1   4   4      129.55      112.27      2.20 o 
   0   4   4       68.72       68.94      1.77 o 
   1   4   4      151.88      146.20      2.49 o 
   2   4   4      426.05      428.58      6.68 o 
   3   4   4       68.69       63.41      3.30 o 
   4   4   4       56.33       52.23      2.61 o 
   5   4   4      288.32      265.86      5.46 o 
   6   4   4       91.02       80.60      5.06 o 
   7   4   4       20.16       21.51      2.39 o 
   8   4   4       61.96       60.61      3.34 o 
   9   4   4       48.97       44.18      3.91 o 
  10   4   4       81.63       86.53      4.97 o 
  11   4   4        2.35        0.98      2.25 o 
  12   4   4        6.37        6.00      2.52 o 
  13   4   4        0.11        0.51      2.10 o 
 -14   5   4       13.11       11.87      2.38 o 
 -13   5   4        5.64        5.51      2.95 o 
 -12   5   4        1.64        0.71      1.58 o 
 -11   5   4       18.77       16.41      2.08 o 
 -10   5   4        5.67        5.15      1.52 o 
  -9   5   4        0.70       -0.05      1.11 o 
  -8   5   4        7.16        9.80      1.45 o 
  -7   5   4        1.77        1.39      0.92 o 
  -6   5   4      170.83      148.07      3.50 o 
  -5   5   4        0.73       -0.01      0.86 o 
  -4   5   4        4.84        5.30      1.10 o 
  -3   5   4       41.01       47.12      2.11 o 
  -2   5   4       41.73       46.15      2.04 o 
  -1   5   4      176.40      179.00      2.75 o 
   0   5   4       39.85       33.49      1.39 o 
   1   5   4       66.47       72.80      1.75 o 
   2   5   4       23.22       21.70      1.51 o 
   3   5   4       20.18       27.34      1.61 o 
   4   5   4       48.09       44.07      2.57 o 
   5   5   4        6.52        7.69      1.77 o 
   6   5   4       10.53       14.25      2.13 o 
   7   5   4      208.08      212.14      6.86 o 
   8   5   4        1.71        1.04      1.74 o 
   9   5   4       34.39       34.82      3.52 o 
  10   5   4        0.40        0.53      2.23 o 
  11   5   4        4.82        0.85      2.25 o 
  12   5   4        9.37       10.56      2.83 o 
  13   5   4        1.38       -1.19      1.93 o 
 -14   6   4        0.95        3.47      1.50 o 
 -13   6   4       14.19       17.30      2.19 o 
 -12   6   4        3.24        3.22      1.33 o 
 -11   6   4        1.56        3.42      1.28 o 
 -10   6   4        2.58        1.07      1.23 o 
  -9   6   4        3.45        4.33      1.26 o 
  -8   6   4        2.05        0.85      1.03 o 
  -7   6   4        1.04        1.74      1.05 o 
  -6   6   4       30.77       36.20      2.33 o 
  -5   6   4        0.97        0.17      1.25 o 
  -4   6   4       23.99       22.27      1.79 o 
  -3   6   4       14.79       17.52      1.56 o 
  -2   6   4       20.04       22.37      1.66 o 
  -1   6   4        0.04        0.17      0.67 o 
   0   6   4      606.40      615.99     10.06 o 
   1   6   4       20.20       17.58      1.47 o 
   2   6   4        0.04        0.39      0.95 o 
   3   6   4        4.35        4.84      1.20 o 
   4   6   4      108.35      102.85      3.72 o 
   5   6   4        1.13        3.74      1.66 o 
   6   6   4      348.28      343.07      8.48 o 
   7   6   4       86.74       94.32      6.78 o 
   8   6   4       24.90       26.38      2.74 o 
   9   6   4       55.77       51.55      3.39 o 
  10   6   4        0.32        0.09      1.91 o 
  11   6   4       23.34       29.50      3.71 o 
  12   6   4       27.28       36.24      5.55 o 
 -13   7   4        2.94        4.62      1.46 o 
 -12   7   4       35.62       43.02      2.89 o 
 -11   7   4        0.04       -0.82      1.10 o 
 -10   7   4        0.00       -0.13      1.06 o 
  -9   7   4        7.29        8.90      1.55 o 
  -8   7   4       20.02       21.44      1.96 o 
  -7   7   4       18.09       16.60      1.76 o 
  -6   7   4       18.42       17.77      1.93 o 
  -5   7   4        0.49        0.21      1.02 o 
  -4   7   4       41.50       48.18      2.45 o 
  -3   7   4        0.06        0.71      1.02 o 
  -2   7   4       55.28       52.15      3.64 o 
  -1   7   4       13.86       14.28      1.92 o 
   0   7   4       50.62       52.43      2.85 o 
   1   7   4       11.73       11.72      1.38 o 
   2   7   4        7.58        9.70      1.38 o 
   3   7   4        5.04        6.30      1.34 o 
   4   7   4        1.20        0.17      1.94 o 
   5   7   4        0.19        0.12      1.56 o 
   6   7   4      207.22      204.27      5.49 o 
   7   7   4       19.06       25.06      2.66 o 
   8   7   4       21.90       24.84      3.97 o 
   9   7   4       14.79       15.82      2.91 o 
  10   7   4        7.63        9.09      4.91 o 
  11   7   4        0.43       -1.64      1.99 o 
  12   7   4        0.33        3.49      2.35 o 
 -12   8   4        0.13        2.40      1.34 o 
 -11   8   4       16.13       19.70      2.34 o 
 -10   8   4        5.18        2.91      1.35 o 
  -9   8   4        0.14        0.07      1.15 o 
  -8   8   4       11.23       11.12      1.78 o 
  -7   8   4        0.26        0.16      1.14 o 
  -6   8   4       12.24       10.62      2.06 o 
  -5   8   4       87.82       82.17      3.77 o 
  -4   8   4        1.40        0.93      1.47 o 
  -3   8   4        9.91        9.65      1.93 o 
  -2   8   4        3.65        4.57      1.52 o 
  -1   8   4        1.36        0.80      1.43 o 
   0   8   4        0.10       -1.54      1.29 o 
   1   8   4        2.09        1.52      1.38 o 
   2   8   4        2.91        4.37      1.62 o 
   3   8   4        6.95        8.83      1.47 o 
   4   8   4       15.70       17.07      2.83 o 
   5   8   4        0.89        3.34      1.70 o 
   6   8   4        7.16        8.16      2.04 o 
   7   8   4        7.08        6.59      1.99 o 
   8   8   4       32.18       31.89      2.95 o 
   9   8   4        2.01        1.83      3.47 o 
  10   8   4       36.81       46.58      6.78 o 
  11   8   4        0.01        0.77      2.11 o 
 -12   9   4        1.13        1.82      2.39 o 
 -11   9   4        7.11        6.16      1.59 o 
 -10   9   4       10.39       13.64      1.94 o 
  -9   9   4        3.94        2.53      1.44 o 
  -8   9   4        0.96        1.75      1.38 o 
  -7   9   4        4.59        7.61      1.70 o 
  -6   9   4       32.77       36.53      3.23 o 
  -5   9   4        2.23       -0.46      1.51 o 
  -4   9   4      101.78       95.99      4.65 o 
  -3   9   4      108.59      112.57      4.55 o 
  -2   9   4        0.21       -0.55      1.49 o 
  -1   9   4        2.12        1.78      2.15 o 
   0   9   4        0.78        0.89      1.45 o 
   1   9   4        3.71        3.57      1.67 o 
   2   9   4        2.75        1.70      1.67 o 
   3   9   4       23.48       27.16      3.52 o 
   4   9   4       16.22        9.46      2.67 o 
   5   9   4        1.26        2.17      1.64 o 
   6   9   4        4.68        6.29      1.93 o 
   7   9   4        3.68        6.03      2.02 o 
   8   9   4       15.41       20.66      2.72 o 
   9   9   4        2.26        1.94      1.80 o 
  10   9   4       14.10       20.31      3.26 o 
 -10  10   4        0.24       -1.07      1.26 o 
  -9  10   4        0.05       -0.29      1.39 o 
  -8  10   4        2.63        4.36      1.55 o 
  -7  10   4        0.72        0.35      1.29 o 
  -6  10   4        7.80        8.43      2.02 o 
  -5  10   4       12.58       13.95      2.45 o 
  -4  10   4       47.26       47.92      3.62 o 
  -3  10   4       42.15       40.85      3.33 o 
  -2  10   4       84.43       86.50      4.18 o 
  -1  10   4        4.61        2.47      2.69 o 
   0  10   4        1.12        0.44      1.64 o 
   1  10   4       53.55       54.65      3.48 o 
   2  10   4       69.37       61.90      3.57 o 
   3  10   4        7.80        8.74      2.73 o 
   4  10   4       36.65       30.22      3.74 o 
   5  10   4       14.63       16.87      3.07 o 
   6  10   4        0.03        0.30      2.23 o 
   7  10   4        4.76        6.56      2.66 o 
   8  10   4        0.90        1.18      1.71 o 
   9  10   4        0.18        2.79      1.84 o 
  -9  11   4        0.06       -0.11      1.17 o 
  -8  11   4        3.15        5.65      1.66 o 
  -7  11   4       11.16       12.18      1.92 o 
  -6  11   4        0.12       -1.18      2.14 o 
  -5  11   4        3.56        7.39      2.13 o 
  -4  11   4       74.82       78.00      4.32 o 
  -3  11   4       16.39       15.28      2.60 o 
  -2  11   4       37.97       44.33      3.55 o 
  -1  11   4        6.08        3.46      2.52 o 
   0  11   4        0.00        0.98      1.81 o 
   1  11   4        0.12       -1.32      1.55 o 
   2  11   4        3.09        3.92      1.89 o 
   3  11   4       13.90       16.85      4.57 o 
   4  11   4        6.22        3.88      2.38 o 
   5  11   4        0.23        3.25      2.94 o 
   6  11   4        2.45        4.44      2.36 o 
   7  11   4        0.28        3.38      2.24 o 
  -7  12   4        0.93        0.24      1.34 o 
  -6  12   4        1.28        0.67      1.67 o 
  -5  12   4        0.04        2.72      1.75 o 
  -4  12   4       46.75       44.74      3.78 o 
  -3  12   4       33.21       37.95      3.87 o 
  -2  12   4        0.07       -1.26      1.74 o 
  -1  12   4        8.74       12.10      2.63 o 
   0  12   4        1.46        2.19      1.94 o 
   1  12   4        0.88       -0.20      1.79 o 
   2  12   4        0.09       -3.81      4.03 o 
   3  12   4       12.14        8.00      3.01 o 
   4  12   4        1.76        1.00      2.43 o 
   5  12   4        3.47       10.22      2.57 o 
   6  12   4        2.27        6.57      2.65 o 
  -4  13   4        0.47        1.06      2.05 o 
  -3  13   4        0.82       -0.27      2.92 o 
  -2  13   4        4.05        5.14      2.01 o 
  -1  13   4        1.08        0.58      2.90 o 
   0  13   4        2.09       -0.17      1.78 o 
   1  13   4        1.10        1.82      3.53 o 
   2  13   4        0.02       -2.71      3.34 o 
   3  13   4        2.80        3.57      2.52 o 
 -15   1   5        0.23       -1.03      1.92 o 
 -14   1   5        0.67        0.32      1.58 o 
 -13   1   5        3.73        2.83      2.96 o 
 -12   1   5        5.26        4.38      1.73 o 
 -11   1   5       21.44       24.02      2.47 o 
 -10   1   5        0.85        0.63      0.98 o 
  -9   1   5       11.49        9.43      1.35 o 
  -8   1   5       14.58       13.47      1.66 o 
  -7   1   5        9.39       10.37      1.28 o 
  -6   1   5       34.14       32.07      1.80 o 
  -5   1   5      611.59      609.32      7.24 o 
  -4   1   5       17.06       16.50      1.55 o 
  -3   1   5      112.47      110.44      3.50 o 
  -2   1   5        6.91        3.99      1.46 o 
  -1   1   5       70.27       63.53      4.28 o 
   0   1   5       16.33       21.58      2.01 o 
   1   1   5       38.22       43.14      2.64 o 
   2   1   5      215.40      215.77      4.40 o 
   3   1   5       36.04       36.21      1.62 o 
   4   1   5        5.06        5.05      1.32 o 
   5   1   5       29.84       32.75      3.03 o 
   6   1   5       30.58       33.79      5.42 o 
   7   1   5       30.89       26.80      3.28 o 
   8   1   5        3.97        2.74      2.28 o 
   9   1   5       18.07       16.79      3.14 o 
  10   1   5       23.31       20.68      4.51 o 
  11   1   5        0.09       -0.84      2.38 o 
  12   1   5       15.30        9.94      4.16 o 
  13   1   5        0.15       -3.99      3.75 o 
 -14   2   5        0.81        2.60      1.65 o 
 -13   2   5        1.79        0.07      1.65 o 
 -12   2   5        2.85        1.96      1.67 o 
 -11   2   5       32.10       29.82      2.82 o 
 -10   2   5        5.43        9.13      2.17 o 
  -9   2   5        1.40        2.27      1.02 o 
  -8   2   5       40.88       36.73      2.01 o 
  -7   2   5        6.26        4.46      1.04 o 
  -6   2   5       25.68       21.69      1.54 o 
  -5   2   5      248.67      236.10      5.40 o 
  -4   2   5      207.98      196.98      4.58 o 
  -3   2   5      119.24      107.91      2.96 o 
  -2   2   5        0.03        1.28      0.92 o 
  -1   2   5        3.98        4.70      1.06 o 
   0   2   5       76.36       71.48      3.19 o 
   1   2   5       50.63       55.51      2.33 o 
   2   2   5       17.43       16.95      1.65 o 
   3   2   5       27.48       29.28      1.99 o 
   4   2   5        7.18        7.37      1.53 o 
   5   2   5        0.42        3.72      1.51 o 
   6   2   5       24.08       23.88      3.50 o 
   7   2   5        3.55        6.64      2.44 o 
   8   2   5        0.51        0.36      2.25 o 
   9   2   5       85.88       92.02      5.26 o 
  10   2   5       31.43       29.87      3.93 o 
  11   2   5       25.77       28.64      3.82 o 
  12   2   5        0.04       -2.71      1.81 o 
 -14   3   5        3.69        2.12      1.74 o 
 -13   3   5        1.58        1.76      1.85 o 
 -12   3   5       38.68       33.76      3.21 o 
 -11   3   5       10.40       12.00      2.17 o 
 -10   3   5        0.81        0.71      1.41 o 
  -9   3   5       63.30       60.99      3.39 o 
  -8   3   5       15.07       13.90      3.25 o 
  -7   3   5       24.70       26.55      2.35 o 
  -6   3   5       64.03       63.12      2.19 o 
  -5   3   5       21.92       23.77      1.80 o 
  -4   3   5       10.08       10.43      1.17 o 
  -3   3   5       29.57       29.48      1.72 o 
  -2   3   5        9.61       14.48      1.32 o 
  -1   3   5       34.36       32.07      1.64 o 
   0   3   5       39.16       46.30      2.24 o 
   1   3   5       31.28       31.70      2.01 o 
   2   3   5        0.20        0.85      1.34 o 
   3   3   5        0.81        0.09      1.08 o 
   4   3   5        1.45        0.86      1.31 o 
   5   3   5       73.23       75.98      3.29 o 
   6   3   5        5.32        7.11      1.87 o 
   7   3   5      125.62      122.71      5.39 o 
   8   3   5       54.89       49.14      4.18 o 
   9   3   5      112.00      113.33      5.78 o 
  10   3   5        5.14        3.75      2.35 o 
  11   3   5       35.73       33.87      4.07 o 
  12   3   5        3.79        2.93      3.73 o 
 -14   4   5        6.16        8.76      2.18 o 
 -13   4   5       15.62       13.15      2.96 o 
 -12   4   5        8.57        7.49      2.36 o 
 -11   4   5        0.14       -1.59      1.26 o 
 -10   4   5        0.01       -1.86      1.24 o 
  -9   4   5        1.63       -0.39      1.37 o 
  -8   4   5       11.65       15.10      2.17 o 
  -7   4   5      140.81      142.52      5.12 o 
  -6   4   5       14.43       14.86      1.92 o 
  -5   4   5       15.53       14.07      1.79 o 
  -4   4   5        8.14        9.98      1.53 o 
  -3   4   5       45.11       46.89      1.81 o 
  -2   4   5       21.87       24.83      1.46 o 
  -1   4   5       43.97       45.81      2.18 o 
   0   4   5       20.98       20.27      1.43 o 
   1   4   5       22.36       22.15      1.86 o 
   2   4   5        2.51        1.60      1.26 o 
   3   4   5        2.23       -0.36      1.58 o 
   4   4   5        5.25        8.93      1.77 o 
   5   4   5       54.38       55.88      3.03 o 
   6   4   5      430.19      407.68      7.50 o 
   7   4   5      348.86      361.00      9.01 o 
   8   4   5       19.12       18.37      3.12 o 
   9   4   5        1.41       -0.95      3.23 o 
  10   4   5        0.07        2.59      2.14 o 
  11   4   5        1.72        2.58      2.02 o 
  12   4   5        3.95        1.75      2.17 o 
 -13   5   5        1.29       -1.01      1.56 o 
 -12   5   5        1.30        1.20      1.59 o 
 -11   5   5        5.25        3.77      1.71 o 
 -10   5   5        7.27        7.20      1.87 o 
  -9   5   5       19.88       18.67      2.44 o 
  -8   5   5       10.97       11.16      1.69 o 
  -7   5   5        5.97        7.09      1.52 o 
  -6   5   5        0.25       -0.66      0.94 o 
  -5   5   5        0.14        0.71      1.01 o 
  -4   5   5        1.42        2.97      1.09 o 
  -3   5   5        7.52        8.50      1.33 o 
  -2   5   5       46.30       49.50      2.26 o 
  -1   5   5      428.02      437.11      5.51 o 
   0   5   5       89.73       76.97      2.28 o 
   1   5   5       10.59        9.67      1.77 o 
   2   5   5       17.59       22.14      2.05 o 
   3   5   5      197.58      175.28      5.49 o 
   4   5   5        1.01        0.06      1.51 o 
   5   5   5      392.03      413.93     11.89 o 
   6   5   5      151.66      156.26      4.97 o 
   7   5   5       20.20       20.47      3.22 o 
   8   5   5      150.37      139.78      6.03 o 
   9   5   5        0.90        0.15      3.87 o 
  10   5   5       19.84       21.00      3.47 o 
  11   5   5        0.51        0.94      2.10 o 
 -13   6   5        0.08        1.91      2.04 o 
 -12   6   5        3.23        2.11      1.41 o 
 -11   6   5        3.18        5.62      1.97 o 
 -10   6   5        0.73        2.64      1.40 o 
  -9   6   5        4.17        3.92      1.21 o 
  -8   6   5        2.72        2.34      1.09 o 
  -7   6   5       99.72      106.37      3.39 o 
  -6   6   5        0.75        1.60      1.24 o 
  -5   6   5       22.15       23.72      2.09 o 
  -4   6   5        3.38        3.49      1.17 o 
  -3   6   5        1.83        2.89      1.11 o 
  -2   6   5       60.75       62.36      4.35 o 
  -1   6   5       62.84       61.19      4.97 o 
   0   6   5       50.36       54.85      2.96 o 
   1   6   5       16.83       18.52      1.67 o 
   2   6   5       50.68       54.73      2.40 o 
   3   6   5      137.64      129.78      4.13 o 
   4   6   5        0.28       -2.16      1.44 o 
   5   6   5        0.80       -1.21      1.58 o 
   6   6   5      578.91      576.04      9.48 o 
   7   6   5      100.43      101.98      4.45 o 
   8   6   5        0.05        0.51      2.12 o 
   9   6   5        0.40        1.68      2.30 o 
  10   6   5        0.54        0.98      2.14 o 
  11   6   5        0.06       -2.81      3.71 o 
 -12   7   5        4.76        5.79      1.63 o 
 -11   7   5        5.87        4.66      1.35 o 
 -10   7   5        3.11        3.51      1.24 o 
  -9   7   5       25.11       28.24      2.33 o 
  -8   7   5        0.73        0.16      0.99 o 
  -7   7   5       18.38       17.26      1.85 o 
  -6   7   5       10.86       11.74      1.78 o 
  -5   7   5       15.63       14.46      1.80 o 
  -4   7   5        2.52        1.69      1.44 o 
  -3   7   5        0.41        0.85      1.24 o 
  -2   7   5       20.26       23.51      2.39 o 
  -1   7   5        3.20        3.64      1.58 o 
   0   7   5       42.88       40.14      2.84 o 
   1   7   5        2.03        3.01      1.42 o 
   2   7   5        5.89        5.75      1.70 o 
   3   7   5        5.79        5.24      1.71 o 
   4   7   5       62.80       64.53      3.41 o 
   5   7   5       23.79       29.63      2.78 o 
   6   7   5       17.25       26.71      2.77 o 
   7   7   5        2.97        5.06      2.08 o 
   8   7   5        6.22        8.00      2.56 o 
   9   7   5       28.74       36.12      3.89 o 
  10   7   5        6.56        5.65      4.12 o 
 -11   8   5        3.28        2.13      1.19 o 
 -10   8   5        8.73       10.37      1.65 o 
  -9   8   5        6.16        4.82      1.40 o 
  -8   8   5       24.89       25.22      2.23 o 
  -7   8   5       12.57       12.53      1.97 o 
  -6   8   5        6.88        7.79      2.69 o 
  -5   8   5        1.48        2.49      1.98 o 
  -4   8   5       17.26       18.52      2.43 o 
  -3   8   5        1.12        1.29      1.52 o 
  -2   8   5        3.18        2.32      1.48 o 
  -1   8   5       24.61       26.66      2.73 o 
   0   8   5        0.00        0.21      1.42 o 
   1   8   5        0.97        1.09      1.79 o 
   2   8   5        0.66        0.98      2.12 o 
   3   8   5        2.64        2.98      2.30 o 
   4   8   5        0.32        3.43      2.20 o 
   5   8   5       28.54       24.37      3.54 o 
   6   8   5       18.81       21.06      2.62 o 
   7   8   5        0.50        1.84      1.87 o 
   8   8   5        0.95        1.10      1.67 o 
   9   8   5        0.04       -0.76      1.90 o 
 -10   9   5        1.28        0.64      1.27 o 
  -9   9   5        0.75        1.50      1.44 o 
  -8   9   5        7.91        9.12      1.84 o 
  -7   9   5       15.81       17.41      2.14 o 
  -6   9   5        7.92        6.87      2.02 o 
  -5   9   5      142.20      134.74      7.45 o 
  -4   9   5       27.42       33.77      3.18 o 
  -3   9   5       19.90       26.40      2.89 o 
  -2   9   5        4.28        2.50      2.09 o 
  -1   9   5        0.00       -1.52      1.41 o 
   0   9   5       12.06       19.83      2.54 o 
   1   9   5        2.12        0.33      1.50 o 
   2   9   5       38.42       27.85      3.75 o 
   3   9   5       16.37       19.34      3.43 o 
   4   9   5        0.53        0.09      4.14 o 
   5   9   5        0.05       -0.24      3.32 o 
   6   9   5       32.40       33.30      5.92 o 
   7   9   5        1.49        6.30      3.85 o 
   8   9   5        6.08        6.58      3.16 o 
  -9  10   5        1.46        0.87      1.19 o 
  -8  10   5        0.29       -0.03      2.06 o 
  -7  10   5        0.11        0.98      1.29 o 
  -6  10   5        1.84        2.61      1.79 o 
  -5  10   5       60.46       66.41      4.16 o 
  -4  10   5       21.78       23.92      2.97 o 
  -3  10   5        0.14        1.49      1.76 o 
  -2  10   5        0.02       -0.02      1.66 o 
  -1  10   5       54.31       58.86      4.38 o 
   0  10   5       21.88       22.69      2.80 o 
   1  10   5        0.37       -1.74      2.28 o 
   2  10   5        0.51        0.27      2.71 o 
   3  10   5       14.36       20.41      3.54 o 
   4  10   5       26.80       23.57      6.10 o 
   5  10   5        5.38        8.69      2.77 o 
   6  10   5        1.67        3.62      3.12 o 
   7  10   5        0.40        3.18      2.33 o 
  -7  11   5        3.42        3.02      2.19 o 
  -6  11   5        3.84        7.27      2.10 o 
  -5  11   5        1.38        1.36      1.85 o 
  -4  11   5        1.13        1.46      1.84 o 
  -3  11   5      126.55      126.59      5.29 o 
  -2  11   5       11.45       10.65      2.42 o 
  -1  11   5        4.00        2.90      1.93 o 
   0  11   5       14.45       11.69      2.37 o 
   1  11   5       34.28       31.66      4.19 o 
   2  11   5        4.36        6.02      2.62 o 
   3  11   5       21.46       20.48      3.66 o 
   4  11   5        2.07       -2.59      3.78 o 
   5  11   5        1.27        1.29      1.87 o 
  -5  12   5       26.69       25.67      3.14 o 
  -4  12   5        3.33        6.84      2.08 o 
  -3  12   5        3.32        3.94      2.03 o 
  -2  12   5        4.61        6.94      3.17 o 
  -1  12   5        0.58       -0.44      1.68 o 
   0  12   5        0.01       -0.57      2.16 o 
   1  12   5        0.01        0.39      2.14 o 
   2  12   5        3.08        4.13      2.58 o 
   3  12   5        0.15       -2.84      3.32 o 
 -13   0   6        2.57        4.60      3.73 o 
 -12   0   6        8.60       12.29      4.55 o 
 -11   0   6        1.69        0.10      1.37 o 
 -10   0   6        0.01        0.97      2.68 o 
  -9   0   6       20.71       24.99      2.75 o 
  -8   0   6        5.27        9.45      2.00 o 
  -7   0   6       25.79       26.87      2.68 o 
  -6   0   6       72.69       77.43      3.96 o 
  -5   0   6       79.21       65.34      3.76 o 
  -4   0   6      803.72      760.26     12.51 o 
  -3   0   6      129.28      128.76      6.05 o 
  -2   0   6       26.00       27.67      3.46 o 
  -1   0   6      139.91      141.37      6.46 o 
   0   0   6      264.50      264.33      8.97 o 
   1   0   6       70.60       73.49      3.43 o 
   2   0   6      453.36      427.09      8.35 o 
   3   0   6        0.00       -0.91      2.14 o 
   4   0   6       17.42       20.71      3.73 o 
   5   0   6        0.45        0.73      2.78 o 
   6   0   6        0.05        0.59      2.55 o 
   7   0   6       25.47       33.54      5.14 o 
   8   0   6       37.04       40.55      5.83 o 
   9   0   6      149.60      126.16      8.78 o 
  10   0   6        8.21       14.24      4.73 o 
  11   0   6        4.12        1.82      3.78 o 
 -13   1   6        0.93        0.31      2.48 o 
 -12   1   6        0.03       -0.02      1.33 o 
 -11   1   6        2.31        1.05      1.32 o 
 -10   1   6        8.75        7.42      1.67 o 
  -9   1   6        0.67        1.05      1.21 o 
  -8   1   6        0.09       -0.45      0.93 o 
  -7   1   6       35.46       40.03      2.21 o 
  -6   1   6      210.72      213.64      4.41 o 
  -5   1   6       76.86       69.87      2.62 o 
  -4   1   6      194.79      180.40      4.39 o 
  -3   1   6       43.70       45.20      2.42 o 
  -2   1   6       31.52       37.17      3.46 o 
  -1   1   6        0.55       -0.74      1.13 o 
   0   1   6       11.33       12.30      1.86 o 
   1   1   6        0.10       -0.13      0.93 o 
   2   1   6        1.85        1.50      0.92 o 
   3   1   6      106.30      114.68      3.69 o 
   4   1   6        4.19        2.45      1.86 o 
   5   1   6       28.43       26.17      3.11 o 
   6   1   6        3.60        4.78      2.36 o 
   7   1   6        8.57        7.87      2.67 o 
   8   1   6       16.98       11.76      3.07 o 
   9   1   6       12.80       11.46      3.20 o 
  10   1   6        0.54        1.02      2.57 o 
  11   1   6        8.45        7.04      2.98 o 
 -13   2   6        0.20        0.46      1.51 o 
 -12   2   6       34.19       31.72      3.11 o 
 -11   2   6        8.34        4.03      1.69 o 
 -10   2   6       21.26       22.98      3.72 o 
  -9   2   6        0.71       -0.30      1.33 o 
  -8   2   6       30.05       27.78      2.57 o 
  -7   2   6        6.26        4.00      1.45 o 
  -6   2   6      324.25      309.29      5.28 o 
  -5   2   6      132.92      123.33      3.35 o 
  -4   2   6       19.22       16.10      1.70 o 
  -3   2   6        7.20        6.67      2.87 o 
  -2   2   6       14.48       16.60      1.77 o 
  -1   2   6        0.03       -0.52      0.91 o 
   0   2   6       10.66       10.42      1.48 o 
   1   2   6       71.20       69.65      2.89 o 
   2   2   6      109.96      118.25      4.51 o 
   3   2   6       12.72       11.37      2.49 o 
   4   2   6        3.38        4.29      1.99 o 
   5   2   6        2.27        6.23      2.27 o 
   6   2   6       11.47       17.26      2.99 o 
   7   2   6       10.10       10.34      2.87 o 
   8   2   6        0.58        4.34      2.43 o 
   9   2   6        5.36        8.55      3.04 o 
  10   2   6        1.47       -0.13      2.38 o 
  11   2   6        0.14        1.17      2.48 o 
 -13   3   6        0.77       -0.84      1.41 o 
 -12   3   6        3.24        2.83      1.68 o 
 -11   3   6        0.43        0.03      1.36 o 
 -10   3   6       12.91       10.03      2.03 o 
  -9   3   6       11.70        8.35      1.97 o 
  -8   3   6        8.81        3.78      2.33 o 
  -7   3   6       49.26       51.72      3.24 o 
  -6   3   6        2.31        3.35      1.33 o 
  -5   3   6       10.75       12.26      2.19 o 
  -4   3   6        1.00       -0.02      1.28 o 
  -3   3   6       67.82       68.38      2.42 o 
  -2   3   6       20.17       17.32      1.59 o 
  -1   3   6        0.11        0.22      0.84 o 
   0   3   6        1.71        3.25      1.22 o 
   1   3   6        2.13        1.72      1.35 o 
   2   3   6        0.01       -1.31      1.08 o 
   3   3   6        9.21       11.41      1.86 o 
   4   3   6       72.54       72.72      3.43 o 
   5   3   6       48.76       52.89      4.01 o 
   6   3   6       37.51       39.26      5.17 o 
   7   3   6        0.69        1.25      2.48 o 
   8   3   6        3.04        1.97      2.98 o 
   9   3   6       16.92       19.19      3.46 o 
  10   3   6        5.50        9.33      3.96 o 
  11   3   6        6.77        6.00      4.57 o 
 -13   4   6        0.13       -0.07      1.56 o 
 -12   4   6        1.29        1.89      1.77 o 
 -11   4   6        0.90        0.50      1.42 o 
 -10   4   6        3.93        5.01      1.67 o 
  -9   4   6        7.05        8.57      1.86 o 
  -8   4   6       28.53       27.29      3.51 o 
  -7   4   6        1.23        0.93      1.31 o 
  -6   4   6        1.06        0.76      1.24 o 
  -5   4   6       11.23        8.31      1.63 o 
  -4   4   6        0.11        0.57      1.13 o 
  -3   4   6       13.93       14.31      1.84 o 
  -2   4   6       66.31       64.54      2.98 o 
  -1   4   6       58.37       63.08      2.95 o 
   0   4   6       31.10       30.52      1.88 o 
   1   4   6       20.31       21.06      2.10 o 
   2   4   6        4.94        2.71      2.05 o 
   3   4   6       60.64       66.40      3.28 o 
   4   4   6      157.57      158.45      4.76 o 
   5   4   6       87.39      103.28      5.26 o 
   6   4   6        6.98        9.46      2.67 o 
   7   4   6       58.54       50.82      4.26 o 
   8   4   6       28.62       32.95      4.37 o 
   9   4   6        4.70        5.86      2.83 o 
  10   4   6       12.33       13.30      2.90 o 
 -12   5   6        0.01       -1.69      2.00 o 
 -11   5   6        0.69        0.42      1.42 o 
 -10   5   6        3.54        3.86      1.31 o 
  -9   5   6        0.92        1.34      1.26 o 
  -8   5   6        8.77        5.43      1.48 o 
  -7   5   6        0.02       -0.12      1.14 o 
  -6   5   6        0.21       -0.11      1.07 o 
  -5   5   6        1.41        1.62      1.36 o 
  -4   5   6        1.05        2.37      1.38 o 
  -3   5   6       22.51       22.82      2.22 o 
  -2   5   6        2.64        2.35      2.50 o 
  -1   5   6        0.22       -1.56      1.57 o 
   0   5   6       34.73       35.76      3.42 o 
   1   5   6       16.91       13.78      2.63 o 
   2   5   6        2.25        5.60      1.69 o 
   3   5   6        5.71        6.50      1.81 o 
   4   5   6        0.04       -0.83      1.65 o 
   5   5   6      109.20      104.07      4.31 o 
   6   5   6        9.00        9.85      2.86 o 
   7   5   6        0.10        1.57      2.29 o 
   8   5   6        1.40        3.60      2.31 o 
   9   5   6       13.11       15.16      3.19 o 
  10   5   6        6.08       10.13      2.71 o 
 -12   6   6        0.00       -0.10      1.80 o 
 -11   6   6        0.61        1.08      1.25 o 
 -10   6   6        0.57        0.02      1.11 o 
  -9   6   6        1.13        1.90      1.27 o 
  -8   6   6        1.00        0.73      1.18 o 
  -7   6   6        0.49       -1.49      1.03 o 
  -6   6   6        2.87        2.57      1.68 o 
  -5   6   6        0.72       -1.45      1.28 o 
  -4   6   6        0.24        2.61      1.62 o 
  -3   6   6        3.29        5.42      1.96 o 
  -2   6   6      119.19      120.52      5.42 o 
  -1   6   6        3.11        4.46      2.00 o 
   0   6   6       10.44       10.24      2.54 o 
   1   6   6        6.09       11.76      2.49 o 
   2   6   6       38.86       46.30      3.87 o 
   3   6   6        2.77        0.79      2.07 o 
   4   6   6      150.57      157.23      5.01 o 
   5   6   6        6.15        8.12      2.22 o 
   6   6   6        0.11       -0.10      2.08 o 
   7   6   6       18.64       16.55      3.17 o 
   8   6   6        1.76        0.45      2.08 o 
   9   6   6        9.94       19.83      3.39 o 
 -11   7   6        3.29        3.74      1.48 o 
 -10   7   6        1.65        2.84      1.39 o 
  -9   7   6        1.54       -0.06      2.63 o 
  -8   7   6       18.72       22.67      2.67 o 
  -7   7   6       14.02       10.41      2.03 o 
  -6   7   6       24.01       24.04      2.68 o 
  -5   7   6        2.78        2.37      1.52 o 
  -4   7   6       13.72       14.66      2.21 o 
  -3   7   6        8.24        8.08      1.83 o 
  -2   7   6        4.18        3.69      1.54 o 
  -1   7   6        2.92        2.04      1.96 o 
   0   7   6        3.45        2.47      1.89 o 
   1   7   6        1.91        3.53      2.08 o 
   2   7   6        1.61        2.01      2.17 o 
   3   7   6        0.24       -2.28      3.37 o 
   4   7   6       20.80       21.68      3.41 o 
   5   7   6       18.11       21.15      3.56 o 
   6   7   6       65.72       66.67      7.05 o 
   7   7   6        4.43        4.09      2.27 o 
   8   7   6       11.84       14.88      3.01 o 
 -10   8   6        4.43        1.64      1.50 o 
  -9   8   6        0.14        0.84      1.10 o 
  -8   8   6        3.92        3.95      1.37 o 
  -7   8   6        7.43        6.95      1.60 o 
  -6   8   6       10.50       11.31      2.18 o 
  -5   8   6       26.56       29.03      2.99 o 
  -4   8   6        7.40        7.01      1.82 o 
  -3   8   6       12.57       15.82      3.09 o 
  -2   8   6        8.30        8.18      2.00 o 
  -1   8   6        3.06        4.19      1.78 o 
   0   8   6        0.11       -1.03      1.79 o 
   1   8   6        7.50        8.40      2.78 o 
   2   8   6       12.70        8.64      3.09 o 
   3   8   6        5.92        3.88      2.62 o 
   4   8   6        5.86        6.70      2.33 o 
   5   8   6        0.17       -0.28      2.19 o 
   6   8   6       13.75       13.88      3.30 o 
   7   8   6        0.07       -2.73      2.37 o 
  -9   9   6        3.31        2.31      2.14 o 
  -8   9   6        2.80        1.84      2.17 o 
  -7   9   6        6.03        6.40      1.53 o 
  -6   9   6       34.02       33.96      3.34 o 
  -5   9   6        8.34        9.63      2.14 o 
  -4   9   6        0.62        2.36      1.63 o 
  -3   9   6        0.06       -1.94      1.39 o 
  -2   9   6        0.65       -0.76      2.04 o 
  -1   9   6        4.55        6.11      1.89 o 
   0   9   6        3.75        4.11      2.42 o 
   1   9   6        8.45        7.63      2.82 o 
   2   9   6        0.20        0.39      2.32 o 
   3   9   6        2.15        1.66      2.32 o 
   4   9   6        2.10        4.04      3.00 o 
   5   9   6        0.14        3.31      2.05 o 
   6   9   6        0.78        0.43      2.01 o 
  -7  10   6        0.33        3.85      1.29 o 
  -6  10   6        0.00       -1.22      1.35 o 
  -5  10   6       24.83       24.14      3.34 o 
  -4  10   6       16.68       12.17      2.41 o 
  -3  10   6        0.52       -0.10      1.54 o 
  -2  10   6        0.00       -1.43      1.82 o 
  -1  10   6       11.91        9.98      2.67 o 
   0  10   6       11.21        9.67      2.83 o 
   1  10   6        0.00       -1.89      2.32 o 
   2  10   6       25.11       25.91      4.00 o 
   3  10   6        1.72        3.71      3.48 o 
   4  10   6        0.70       -1.64      4.28 o 
   5  10   6        2.93        1.89      3.30 o 
  -4  11   6       24.48       32.87      3.34 o 
  -3  11   6        2.82        0.83      1.72 o 
  -2  11   6        1.25        1.14      1.75 o 
  -1  11   6        1.27        1.61      4.12 o 
   0  11   6        0.66       -0.96      2.53 o 
   1  11   6        0.14       -2.65      2.02 o 
   2  11   6        0.76       -0.72      2.42 o 
 -12   1   7        0.25        0.01      2.32 o 
 -11   1   7        1.62        1.82      2.08 o 
 -10   1   7        0.01       -0.55      1.19 o 
  -9   1   7        0.67        0.95      1.34 o 
  -8   1   7        0.05        0.39      1.42 o 
  -7   1   7       24.03       25.43      2.57 o 
  -6   1   7       13.24       13.54      2.06 o 
  -5   1   7       71.58       61.28      2.77 o 
  -4   1   7        1.07        1.80      1.10 o 
  -3   1   7        6.00        5.94      1.52 o 
  -2   1   7        1.45        1.11      1.36 o 
  -1   1   7        4.52        3.56      1.49 o 
   0   1   7        8.29        7.78      1.76 o 
   1   1   7       27.25       25.00      2.18 o 
   2   1   7        6.93        8.59      2.13 o 
   3   1   7        2.70        2.11      2.04 o 
   4   1   7        2.11        4.64      2.22 o 
   5   1   7        3.53        7.26      2.54 o 
   6   1   7        0.35        1.10      2.17 o 
   7   1   7        0.21       -1.24      2.87 o 
   8   1   7        5.62        9.31      2.79 o 
   9   1   7        2.87        2.33      2.62 o 
 -12   2   7        0.00        5.20      2.60 o 
 -11   2   7        0.45        2.61      2.43 o 
 -10   2   7       19.82       18.79      2.51 o 
  -9   2   7        0.10        0.37      1.27 o 
  -8   2   7        0.85        0.36      1.40 o 
  -7   2   7      110.01       97.68      4.20 o 
  -6   2   7       46.77       46.27      3.21 o 
  -5   2   7        0.01        2.05      1.43 o 
  -4   2   7        9.15       12.19      2.36 o 
  -3   2   7       11.84        9.41      2.14 o 
  -2   2   7       15.81       16.94      1.66 o 
  -1   2   7        3.09        3.35      1.30 o 
   0   2   7       23.82       26.19      2.65 o 
   1   2   7        3.14        3.73      1.37 o 
   2   2   7        0.04        0.17      1.32 o 
   3   2   7       23.98       23.56      3.02 o 
   4   2   7       27.13       33.58      3.52 o 
   5   2   7        8.33        9.09      2.56 o 
   6   2   7        0.39        0.59      2.14 o 
   7   2   7       81.09       85.38      6.96 o 
   8   2   7        6.56        7.33      3.39 o 
   9   2   7        0.88        0.22      2.53 o 
 -11   3   7        7.13        6.51      2.02 o 
 -10   3   7        2.88        3.26      1.63 o 
  -9   3   7        0.04        1.95      1.34 o 
  -8   3   7        2.29        1.63      1.39 o 
  -7   3   7        7.95        8.56      1.93 o 
  -6   3   7       11.59        9.51      1.88 o 
  -5   3   7       30.13       33.87      3.30 o 
  -4   3   7        7.06        4.96      1.57 o 
  -3   3   7        0.04        0.44      1.14 o 
  -2   3   7       11.54       11.89      1.89 o 
  -1   3   7        0.01       -1.43      1.01 o 
   0   3   7        0.77        1.20      1.23 o 
   1   3   7        4.97        7.72      1.78 o 
   2   3   7        8.30        6.37      1.71 o 
   3   3   7       16.01       21.53      3.01 o 
   4   3   7       31.76       39.89      3.79 o 
   5   3   7        0.07        1.99      2.16 o 
   6   3   7       13.91       15.60      3.57 o 
   7   3   7        0.55        0.51      2.30 o 
   8   3   7        6.08       11.24      6.08 o 
   9   3   7       24.51       25.91      4.09 o 
 -11   4   7        0.87        0.44      2.13 o 
 -10   4   7        1.61       -0.26      1.65 o 
  -9   4   7       14.94       12.27      2.23 o 
  -8   4   7       10.49       12.41      2.33 o 
  -7   4   7        9.99        8.45      1.65 o 
  -6   4   7        0.08        1.47      1.12 o 
  -5   4   7        2.04        2.40      1.41 o 
  -4   4   7        1.99        0.88      1.27 o 
  -3   4   7       37.54       37.65      2.84 o 
  -2   4   7        0.02       -0.06      1.51 o 
  -1   4   7        2.16        1.46      1.52 o 
   0   4   7        0.39        0.24      1.65 o 
   1   4   7        7.87       11.38      3.69 o 
   2   4   7        0.74        0.48      1.52 o 
   3   4   7        0.96        2.66      1.95 o 
   4   4   7       99.61      105.11      5.28 o 
   5   4   7      106.12      112.76      5.80 o 
   6   4   7       26.70       29.22      3.79 o 
   7   4   7        2.74        2.37      2.44 o 
   8   4   7        0.05       -0.21      2.25 o 
 -10   5   7        0.06       -1.88      1.25 o 
  -9   5   7        6.74        6.29      1.85 o 
  -8   5   7        1.01       -0.58      1.12 o 
  -7   5   7        0.34        1.65      1.23 o 
  -6   5   7        0.24       -1.65      1.10 o 
  -5   5   7        3.95        4.63      1.85 o 
  -4   5   7        3.60        4.55      1.98 o 
  -3   5   7       15.59       17.74      2.79 o 
  -2   5   7       26.24       21.51      2.96 o 
  -1   5   7       23.78       19.58      3.02 o 
   0   5   7       17.30       14.85      2.73 o 
   1   5   7       59.24       55.72      4.23 o 
   2   5   7        7.70        8.88      2.52 o 
   3   5   7       57.75       67.47      4.70 o 
   4   5   7       17.14       15.61      4.19 o 
   5   5   7       89.69       97.20      5.56 o 
   6   5   7       33.79       36.56      4.05 o 
   7   5   7        0.03       -2.92      1.94 o 
   8   5   7        4.64        7.47      2.93 o 
 -10   6   7        0.00        1.61      1.30 o 
  -9   6   7        2.51        3.10      1.37 o 
  -8   6   7        0.36        0.73      1.23 o 
  -7   6   7        0.04       -0.03      1.38 o 
  -6   6   7        4.51        4.89      2.04 o 
  -5   6   7        0.59        2.64      1.71 o 
  -4   6   7        4.14        2.26      1.67 o 
  -3   6   7       14.46       13.28      3.57 o 
  -2   6   7        0.08       -1.51      1.57 o 
  -1   6   7        0.29       -0.67      1.65 o 
   0   6   7        8.83       12.57      2.73 o 
   1   6   7        1.25        2.56      2.15 o 
   2   6   7        1.60       -1.77      3.37 o 
   3   6   7        0.09        0.81      2.01 o 
   4   6   7      127.08      130.85      8.97 o 
   5   6   7        4.04        5.32      3.46 o 
   6   6   7       17.80       18.39      4.96 o 
   7   6   7        1.72        2.73      3.37 o 
  -9   7   7        5.71        3.12      1.45 o 
  -8   7   7        5.61        7.18      1.77 o 
  -7   7   7        4.40        7.58      1.83 o 
  -6   7   7        0.06        1.02      1.54 o 
  -5   7   7        0.11       -0.75      2.32 o 
  -4   7   7        0.01       -3.39      2.87 o 
  -3   7   7       10.76       10.80      2.49 o 
  -2   7   7       16.15       15.46      2.93 o 
  -1   7   7        1.34        1.90      1.96 o 
   0   7   7        0.65        0.19      2.59 o 
   1   7   7        3.46       -2.22      1.77 o 
   2   7   7        9.68        8.00      2.62 o 
   3   7   7       20.73       22.62      6.26 o 
   4   7   7       33.26       33.86      4.18 o 
   5   7   7        9.98       20.57      4.82 o 
   6   7   7        6.07        5.78      3.32 o 
  -7   8   7       14.02       17.01      2.41 o 
  -6   8   7       18.53       15.82      2.95 o 
  -5   8   7        2.87        3.24      1.95 o 
  -4   8   7        0.68        0.69      1.65 o 
  -3   8   7        2.68        7.52      2.22 o 
  -2   8   7        0.03        3.21      1.92 o 
  -1   8   7        0.34        0.57      1.84 o 
   0   8   7        2.71        2.56      3.71 o 
   1   8   7        4.26        2.63      2.05 o 
   2   8   7        0.16        1.43      3.34 o 
   3   8   7        9.00       10.33      3.05 o 
   4   8   7        7.89       19.22      9.06 o 
   5   8   7        2.11        5.46      2.96 o 
  -5   9   7        0.26        2.03      1.53 o 
  -4   9   7        0.07       -2.19      1.46 o 
  -3   9   7        0.03        0.83      1.81 o 
  -2   9   7        0.50       -0.87      1.66 o 
  -1   9   7        0.77       -2.38      1.59 o 
   0   9   7        9.23        9.06      4.30 o 
   1   9   7        0.35       -0.84      2.14 o 
   2   9   7        1.12       -0.39      2.24 o 
   3   9   7        0.20        5.68      3.00 o 
 -10   0   8        0.66        2.73      2.87 o 
  -9   0   8        0.37        1.46      2.73 o 
  -8   0   8        5.71        6.42      3.78 o 
  -7   0   8        0.88        4.23      3.05 o 
  -6   0   8       22.04       26.35      5.55 o 
  -5   0   8        7.31        6.09      2.04 o 
  -4   0   8        2.75        0.76      1.62 o 
  -3   0   8       33.75       37.00      5.96 o 
  -2   0   8       24.90       23.25      3.87 o 
  -1   0   8        3.50        3.82      2.64 o 
   0   0   8       32.75       29.49      4.51 o 
   1   0   8       13.81       23.80      4.37 o 
   2   0   8        0.02        2.41      2.87 o 
   3   0   8        4.33        5.87      3.28 o 
   4   0   8        3.23        0.18      3.00 o 
   5   0   8        0.17        2.37      3.23 o 
   6   0   8        4.74        1.59      3.41 o 
 -10   1   8        1.04        2.77      2.17 o 
  -9   1   8        4.85        8.81      2.70 o 
  -8   1   8        0.45        2.05      1.95 o 
  -7   1   8       17.37       18.13      2.50 o 
  -6   1   8       71.97       62.35      3.76 o 
  -5   1   8        2.74        3.56      1.78 o 
  -4   1   8       10.39       11.16      2.09 o 
  -3   1   8        2.53        3.39      1.93 o 
  -2   1   8        3.64        3.15      1.78 o 
  -1   1   8        6.79        7.74      1.59 o 
   0   1   8       17.87       18.40      2.73 o 
   1   1   8       20.57       13.24      2.65 o 
   2   1   8        3.36        4.49      2.18 o 
   3   1   8        0.12       -0.13      2.34 o 
   4   1   8        0.03       -2.46      2.17 o 
   5   1   8        0.38        4.26      3.14 o 
   6   1   8        0.05       -3.52      2.94 o 
  -9   2   8        0.41       -1.34      1.33 o 
  -8   2   8       39.81       37.64      3.96 o 
  -7   2   8        2.97        2.19      1.54 o 
  -6   2   8        2.36        1.09      1.45 o 
  -5   2   8        5.85        6.69      1.67 o 
  -4   2   8        2.99        3.60      2.28 o 
  -3   2   8        0.01       -0.26      1.20 o 
  -2   2   8        4.18        2.98      1.98 o 
  -1   2   8        8.45        6.35      1.78 o 
   0   2   8        0.30        0.46      1.71 o 
   1   2   8        0.47        0.74      1.73 o 
   2   2   8        7.10        7.23      2.41 o 
   3   2   8        8.87        8.71      4.00 o 
   4   2   8        3.09        4.01      2.35 o 
   5   2   8        4.51        3.66      3.57 o 
   6   2   8        0.85       -4.32      2.89 o 
  -9   3   8        8.83       12.01      3.09 o 
  -8   3   8        6.35        4.21      1.55 o 
  -7   3   8       23.05       23.95      3.48 o 
  -6   3   8        2.15        2.68      1.27 o 
  -5   3   8        0.42        0.95      1.16 o 
  -4   3   8        3.23        4.14      1.53 o 
  -3   3   8        3.37        4.76      2.46 o 
  -2   3   8        0.66        0.21      1.59 o 
  -1   3   8       10.04        7.74      2.27 o 
   0   3   8        8.95        8.56      2.21 o 
   1   3   8        0.01        1.77      2.28 o 
   2   3   8        0.01       -0.05      2.68 o 
   3   3   8        5.40        2.02      2.55 o 
   4   3   8       34.01       38.80      4.07 o 
   5   3   8        0.78        2.91      3.46 o 
   6   3   8        6.46        2.48      2.91 o 
  -8   4   8        1.63        2.51      1.37 o 
  -7   4   8        1.03        0.03      1.19 o 
  -6   4   8        0.01        0.40      1.21 o 
  -5   4   8        3.10        2.88      1.68 o 
  -4   4   8       13.83       15.24      2.64 o 
  -3   4   8        4.73        3.91      1.90 o 
  -2   4   8        0.14        2.31      1.65 o 
  -1   4   8        2.11        1.05      1.81 o 
   0   4   8        1.50        2.32      2.82 o 
   1   4   8        9.26       12.73      2.79 o 
   2   4   8       48.21       43.19      5.83 o 
   3   4   8       52.62       65.49      6.87 o 
   4   4   8        6.41       11.65      4.00 o 
   5   4   8        7.71       11.79      4.14 o 
  -8   5   8        0.09        0.70      1.27 o 
  -7   5   8        0.32        1.39      1.16 o 
  -6   5   8        0.51        3.26      1.37 o 
  -5   5   8        0.20       -1.29      2.18 o 
  -4   5   8        0.17        3.98      1.86 o 
  -3   5   8        3.82        4.80      5.17 o 
  -2   5   8        3.16        3.08      2.73 o 
  -1   5   8        2.86        1.53      2.68 o 
   0   5   8        3.01        3.66      2.98 o 
   1   5   8        1.87        3.70      1.99 o 
   2   5   8        2.13        3.23      2.87 o 
   3   5   8        3.03        4.41      3.14 o 
   4   5   8        0.39        0.77      2.91 o 
  -6   6   8        1.12        2.27      1.77 o 
  -5   6   8        0.28        1.48      1.66 o 
  -4   6   8        6.86        6.58      2.73 o 
  -3   6   8        0.20        0.64      1.75 o 
  -2   6   8        9.70       10.22      2.57 o 
  -1   6   8        6.85        6.50      2.28 o 
   0   6   8        3.85        0.57      1.84 o 
   1   6   8        2.74        4.91      4.10 o 
   2   6   8       29.98       42.41      5.92 o 
   3   6   8        0.65        2.73      2.68 o 
  -5   7   8        0.01       -0.46      3.89 o 
  -4   7   8        9.80        9.53      2.44 o 
  -3   7   8        0.76       -0.23      1.91 o 
  -2   7   8        0.00        1.05      1.85 o 
  -1   7   8        0.24       -0.46      1.83 o 
   0   7   8        0.02       -0.22      1.87 o 
   1   7   8        0.29       -1.91      1.75 o 
  -6   1   9        0.83        3.76      1.95 o 
  -5   1   9        0.64        0.70      1.65 o 
  -4   1   9        0.01        1.08      1.61 o 
  -3   1   9        1.59        0.97      1.32 o 
  -2   1   9        0.00        3.28      1.61 o 
  -1   1   9        6.85        4.19      2.68 o 
   0   1   9        0.90        8.37      3.14 o 
   1   1   9        1.75        5.28      3.19 o 
   2   1   9        2.66       -1.69      2.53 o 
  -5   2   9        3.06        4.64      1.49 o 
  -4   2   9        1.30        2.11      1.43 o 
  -3   2   9        1.01        1.07      1.48 o 
  -2   2   9        3.38        3.62      1.69 o 
  -1   2   9        0.59        1.96      2.46 o 
   0   2   9        5.74        8.74      3.37 o 
   1   2   9       11.53       17.20      4.19 o 
  -4   3   9        4.46        5.39      2.28 o 
  -3   3   9        0.12       -2.31      1.54 o 
  -2   3   9        0.85       -0.41      2.18 o 
  -1   3   9        2.81        6.01      2.41 o 
   0   3   9        2.12       -0.82      2.00 o 
                                                 
